# Supplementary material for: Oral Microbiota Composition and Function Changes During Chronic Erythematous Candidiasis
Source: Front Cell Infect Microbiol. 2021 Aug 16;11:691092. doi: 10.3389/fcimb.2021.691092 (PMC8418087; doi:10.3389/fcimb.2021.691092)
Supplement: Supplementary file 2 [file Table_1.xlsx]

## Sheet: Sheet1
ID	Gender	Age	Microscopic examination (smear)	Fungal culture (saliva)	Salivary pH	PD (mm)	DMFT	Missing tooth
D21	Female	63	Positive	Candida albicans (+) > 200 colony count/mL	7.0	2.85	1	1
D22	Female	67	Positive	Candida albicans (+) > 200 colony count/mL	6.0	2.88	3	3
D23	Female	68	Positive	Candida albicans (+) > 200 colony count/mL	7.3	3.18	3	0
D24	Female	69	Positive	Candida albicans (+) > 200 colony count/mL	6.5	2.86	0	0
D25	Female	75	Positive	Candida albicans (+) > 200 colony count/mL	6.5	3.25	0	0
D27	Female	54	Positive	Candida albicans (+) > 200 colony count/mL	7.0	3.04	0	0
D30	Female	51	Positive	Candida albicans (+) > 300 colony count/mL	6.0	3	3	0
D31	Female	65	Positive	Candida albicans (+) > 200 colony count/mL	7.2	2.96	0	0
D32	Female	53	Positive	Candida albicans (+) > 200 colony count/mL	6.7	3	0	0
D33	Female	60	Positive	Candida albicans (+) > 200 colony count/mL	6.5	3.07	0	0
D41	Female	66	Positive	Candida albicans (+) > 200 colony count/mL	7.0	2.89	0	0
D42	Female	74	Positive	Candida albicans (+) > 200 colony count/mL	7.5	2.93	1	0
C22	Female	49	Negative	Negative	7.5	2.93	0	0
C23	Female	52	Negative	Negative	7.3	2.96	3	0
C25	Female	76	Negative	Negative	6.5	3.16	3	3
C27	Female	61	Negative	Negative	7.0	2.86	0	0
C28	Female	59	Negative	Negative	7.0	3	2	0
C29	Female	59	Negative	Negative	8.0	2.57	0	0
C30	Female	57	Negative	Negative	7.5	3.04	0	0
C33	Female	60	Negative	Negative	7.0	2.93	2	0
C35	Female	63	Negative	Negative	7.3	3	1	1
C43	Female	51	Negative	Negative	7.5	2.86	0	0
C44	Female	73	Negative	Negative	6.5	3.11	1	1
C45	Female	62	Negative	Negative	6.5	3.19	4	1
PD: Probing depth; DMFT: Decayed, missing and filled tooth;
