# Supplementary material for: Oral Microbiota Composition and Function Changes During Chronic Erythematous Candidiasis
Source: Front Cell Infect Microbiol. 2021 Aug 16;11:691092. doi: 10.3389/fcimb.2021.691092 (PMC8418087; doi:10.3389/fcimb.2021.691092)
Supplement: Supplementary file 3 [file Table_2.xlsx]

## Sheet: KO.prof
KO ID	p-value（CvsD,Ranksum）	Gene	Gene	EC num	pathway	pathway	C_mean	D_mean		Ratio	Trend	C22	C23	C25	C27	C28	C29	C30	C33	C35	C43	C44	C45	D21	D22	D23	D24	D25	D27	D30	D31	D32	D33	D41	D42	DA22	DA32
K12794	0.140955	CARD9	caspase recruitment domain-containing protein 9	-	ko04621|ko05152	Organismal Systems; Immune system; NOD-like receptor signaling pathway|Human Diseases; Infectious diseases; Tuberculosis	0.00608604	0.0114236	0.0175097	1.87702	+	0.000187794	0.0093318	0.00463078	0.00578097	0.0059903	0.000605463	0.000367228	0.00356728	0.0244384	0.00204384	0.00498167	0.011107	0.00212439	0.021215	0.00495557	0.0192879	0.0197995	0.00362353	0.0247488	0.0011105	0.0087429	0.0160779	0.010899	0.00449832	0.00821162	0.0130649
K02014	0.0193733	TC.FEV.OM	iron complex outermembrane recepter protein	-	-	-	0.00331295	0.0023529	0.00566585	0.710211	-	0.00376487	0.00234852	0.00320938	0.0031261	0.00350103	0.00428881	0.00288556	0.00450172	0.0015877	0.00410683	0.00410192	0.002333	0.0024486	0.00123763	0.00218001	0.00181017	0.0023492	0.00305815	0.00060695	0.00402024	0.0025073	0.00222692	0.00310032	0.00268929	0.00299135	0.00258442
K00540	0.665006	E1.-.-.-	-	-	-	-	0.00205785	0.00190196	0.00395982	0.924246	-	0.00231941	0.00130785	0.00204251	0.00243931	0.00202823	0.00214916	0.00289439	0.0019201	0.000959391	0.00278331	0.00189387	0.00195672	0.00260547	0.00113989	0.00216522	0.00096098	0.00174495	0.00254327	0.000973644	0.0029239	0.00191459	0.00146038	0.00202622	0.00236504	0.00246191	0.00176282
K06147	0.707454	ABCB-BAC	ATP-binding cassette, subfamily B, bacterial	-	-	-	0.00178566	0.00186848	0.00365414	1.04638	+	0.0018429	0.00161843	0.00195076	0.00177998	0.00156231	0.00240499	0.00196716	0.00185015	0.000547034	0.00167062	0.00242932	0.00180424	0.00248745	0.00174029	0.00241904	0.00274274	0.00197619	0.0020676	0.000778555	0.00171487	0.00216512	0.00160629	0.00111637	0.00160721	0.00235744	0.00179308
K11904	0.470486	vgrG	type VI secretion system secreted protein VgrG	-	ko03070	Environmental Information Processing; Membrane transport; Bacterial secretion system	0.0016957	0.00142066	0.00311636	0.837805	-	0.00268633	0.000569952	0.00170686	0.00229525	0.00142007	0.00166541	0.00233957	0.00166912	0.000702545	0.00393682	0.000807845	0.000548596	0.00339028	0.000160467	0.00137368	0.00047908	0.000856069	0.00137046	0.000862259	0.00097303	0.00133154	0.00145251	0.0019347	0.0028639	0.000282374	0.00201371
K01990	0.402504	ABC-2.A	ABC-2 type transport system ATP-binding protein	-	-	-	0.0013893	0.00154715	0.00293645	1.11362	+	0.00137402	0.00107341	0.00113685	0.00144739	0.00119269	0.00175133	0.00197101	0.00119859	0.000501803	0.00162801	0.00182509	0.00157137	0.00227281	0.00151489	0.00194208	0.00125285	0.00143547	0.00204466	0.000775446	0.00149242	0.00166922	0.00126178	0.000986904	0.00191725	0.00182439	0.00116959
K01992	0.795012	ABC-2.P	ABC-2 type transport system permease protein	-	-	-	0.00137765	0.00148949	0.00286715	1.08118	+	0.00146323	0.000992069	0.00124594	0.00155732	0.00124375	0.00174543	0.00162357	0.00132121	0.000540273	0.00168928	0.00165034	0.00145944	0.00223264	0.00120867	0.00187031	0.00110838	0.00133991	0.00187377	0.000792361	0.00160443	0.00148731	0.00120383	0.00114889	0.00200343	0.00170245	0.00122746
K07481	0.214494	K07481	-	-	-	-	0.00152544	0.00115965	0.0026851	0.760207	-	0.00261361	0.000760109	0.00187271	0.00196339	0.00164484	0.00136115	0.000943289	0.00132018	0.00179506	0.0028616	0.000539156	0.000630231	0.00142432	0.000712081	0.00139716	0.00058482	0.00121018	0.00110536	0.000649056	0.00131144	0.000741981	0.00150651	0.00174565	0.00152729	0.00233876	0.00142152
K00599	0.435731	METTL6	methyltransferase-like protein 6	EC:2.1.1.-	-	-	0.00137878	0.00125715	0.00263593	0.91178	-	0.0016091	0.00104714	0.00135208	0.0015018	0.00139877	0.00162594	0.0018076	0.00142892	0.000562374	0.00144639	0.00146342	0.00130185	0.00174113	0.000987862	0.00145404	0.000889035	0.00112642	0.00176489	0.000560788	0.0016142	0.0014403	0.000965144	0.00110493	0.00143702	0.0016913	0.00117015
K07497	0.885234	K07497	-	-	-	-	0.00125186	0.00128223	0.00253409	1.02426	+	0.00103957	0.000626208	0.00138346	0.00163175	0.00145394	0.000977238	0.00167166	0.00128157	0.0016923	0.00147467	0.000716057	0.0010739	0.00180076	0.000695938	0.00163895	0.000943065	0.00130682	0.0014806	0.000727805	0.00136445	0.001296	0.00177255	0.000960114	0.00139972	0.00159326	0.00102885
K02004	0.750832	ABC.CD.P	putative ABC transport system permease protein	-	-	-	0.00124206	0.00120805	0.00245011	0.972621	-	0.00149834	0.00106293	0.00109548	0.00123587	0.00106642	0.00161164	0.00184401	0.00123855	0.000355575	0.00105264	0.00149666	0.00134661	0.00160965	0.00117593	0.00149977	0.00122841	0.00119312	0.00142471	0.000654499	0.0011089	0.00152068	0.0010102	0.000895718	0.00117504	0.00143484	0.000989345
K02015	1	ABC.FEV.P	iron complex transport system permease protein	-	ko02010	Environmental Information Processing; Membrane transport; ABC transporters	0.00116863	0.00116196	0.00233059	0.994288	-	0.00119413	0.000645583	0.00113009	0.00120418	0.00119049	0.00117617	0.00140309	0.00102745	0.000711061	0.00216648	0.000979445	0.00119542	0.00145643	0.000581366	0.00128837	0.00062128	0.000880179	0.00127418	0.000563845	0.00166233	0.00109922	0.000921382	0.00168673	0.00190817	0.00152415	0.000936655
K01952	0.83986	purL, PFAS	phosphoribosylformylglycinamidine synthase	EC:6.3.5.3	ko00230	Metabolism; Nucleotide metabolism; Purine metabolism	0.00106782	0.00105533	0.00212315	0.988301	-	0.00120289	0.000670113	0.000871026	0.00127032	0.00108916	0.00115764	0.00141635	0.00106656	0.000436231	0.00140449	0.001144	0.00108507	0.00119307	0.000772464	0.00121119	0.000612073	0.000967981	0.00136744	0.000503241	0.00143976	0.0012182	0.000778972	0.00122044	0.00137911	0.00121018	0.000978979
K03046	0.174853	rpoC	DNA-directed RNA polymerase subunit beta'	EC:2.7.7.6	ko00240|ko03020|ko00230	Metabolism; Nucleotide metabolism; Pyrimidine metabolism|Genetic Information Processing; Transcription; RNA polymerase|Metabolism; Nucleotide metabolism; Purine metabolism	0.00110501	0.00100636	0.00211137	0.91073	-	0.00117587	0.000836049	0.000925476	0.00130701	0.0012058	0.00136457	0.00132992	0.00109885	0.000418225	0.0013106	0.00118486	0.00110285	0.00122159	0.000914543	0.0010668	0.00077938	0.00111617	0.00121019	0.00053505	0.00112049	0.00119606	0.000877636	0.000990267	0.00104816	0.00124048	0.00103666
K03657	0.285476	uvrD, pcrA	DNA helicase II / ATP-dependent DNA helicase PcrA	EC:3.6.4.12	ko03420|ko03430	Genetic Information Processing; Replication and repair; Nucleotide excision repair|Genetic Information Processing; Replication and repair; Mismatch repair	0.00108618	0.000960485	0.00204667	0.884274	-	0.00127645	0.000799395	0.00094016	0.00111549	0.0010772	0.00136851	0.00166553	0.000970315	0.000369653	0.00127592	0.0011444	0.00103119	0.0011647	0.000761414	0.00112748	0.000721176	0.000978561	0.0012712	0.000328281	0.00106622	0.00106213	0.00078478	0.000961617	0.00129826	0.00117311	0.000897525
K02013	0.930987	ABC.FEV.A	iron complex transport system ATP-binding protein	EC:3.6.3.34	ko02010	Environmental Information Processing; Membrane transport; ABC transporters	0.00105022	0.000962852	0.00201307	0.916811	-	0.00101144	0.00056979	0.00103422	0.00104433	0.00108882	0.00102842	0.00135655	0.000897696	0.000673366	0.00196776	0.000872208	0.00105802	0.00119328	0.000522583	0.00109969	0.000490889	0.000753754	0.00115966	0.000407013	0.0013918	0.000968551	0.000719303	0.00125287	0.00159484	0.00121834	0.000854161
K07277	0.312321	SAM50, TOB55, bamA	outer membrane protein insertion porin family	-	-	-	0.000824812	0.00113744	0.00196226	1.37903	+	0.000461795	0.000996827	0.000744749	0.000840842	0.000916124	0.000548004	0.000412503	0.000694069	0.00185647	0.000669654	0.000728302	0.00102841	0.000481005	0.00181923	0.000639218	0.00158638	0.00173144	0.000596193	0.00197915	0.000571513	0.000951661	0.00144937	0.00119234	0.00065185	0.000975159	0.00123683
K02016	0.506721	ABC.FEV.S	iron complex transport system substrate-binding protein	-	ko02010	Environmental Information Processing; Membrane transport; ABC transporters	0.00101923	0.000905163	0.00192439	0.888086	-	0.00104058	0.000581772	0.00120915	0.00104741	0.00103951	0.00111898	0.00124426	0.000861178	0.000618937	0.00162902	0.000797999	0.00104195	0.0012885	0.000508895	0.00111462	0.000535013	0.000765196	0.00103368	0.000423287	0.00128723	0.000881809	0.00070343	0.00110793	0.00121237	0.0011807	0.000762644
K03701	0.0350891	uvrA	excinuclease ABC subunit A	-	ko03420	Genetic Information Processing; Replication and repair; Nucleotide excision repair	0.00104563	0.000855647	0.00190128	0.818309	-	0.00124525	0.000837991	0.00098687	0.00109231	0.00110055	0.0012854	0.00133957	0.00104056	0.00043186	0.00127301	0.00107065	0.000843509	0.00109381	0.000667816	0.00091859	0.000687118	0.000867974	0.00107708	0.000365019	0.00102004	0.000977846	0.00074631	0.000925948	0.00092022	0.000987789	0.000802492
K03043	0.193931	rpoB	DNA-directed RNA polymerase subunit beta	EC:2.7.7.6	ko00240|ko03020|ko00230	Metabolism; Nucleotide metabolism; Pyrimidine metabolism|Genetic Information Processing; Transcription; RNA polymerase|Metabolism; Nucleotide metabolism; Purine metabolism	0.000976944	0.000889575	0.00186652	0.910569	-	0.00105368	0.000740011	0.000905291	0.00111753	0.00102575	0.00120315	0.00125019	0.00100996	0.000304766	0.0011697	0.00101426	0.000929041	0.00110861	0.000811695	0.000985606	0.000723478	0.0009383	0.00105344	0.000457066	0.00102779	0.00107985	0.000702254	0.000830286	0.00095652	0.000986982	0.000838852
K02337	0.126022	DPO3A1, dnaE	DNA polymerase III subunit alpha	EC:2.7.7.7	ko03030|ko00240|ko03430|ko00230|ko03440	Genetic Information Processing; Replication and repair; DNA replication|Metabolism; Nucleotide metabolism; Pyrimidine metabolism|Genetic Information Processing; Replication and repair; Mismatch repair|Metabolism; Nucleotide metabolism; Purine metabolism|Genetic Information Processing; Replication and repair; Homologous recombination	0.00103854	0.000825144	0.00186369	0.79452	-	0.001651	0.000744903	0.000911766	0.00109108	0.00112914	0.00119891	0.00143598	0.000939709	0.000408051	0.00128912	0.000892601	0.000770257	0.00100969	0.00053144	0.0011114	0.000617786	0.000838567	0.000959075	0.000345847	0.00112804	0.000860954	0.000649933	0.000905468	0.00094352	0.000959276	0.000772643
K03466	0.885234	ftsK, spoIIIE	DNA segregation ATPase FtsK/SpoIIIE, S-DNA-T family	-	-	-	0.000912304	0.000908352	0.00182066	0.995669	-	0.00108576	0.000622668	0.000701185	0.000888746	0.000841735	0.00100078	0.00136984	0.000793852	0.000351814	0.00131258	0.000984098	0.000994588	0.00115583	0.000685516	0.00123483	0.000556429	0.000812855	0.00124212	0.00037255	0.00100998	0.000994994	0.00083047	0.000898817	0.00110584	0.00102847	0.000862852
K02003	0.470486	ABC.CD.A	putative ABC transport system ATP-binding protein	-	-	-	0.000879369	0.000900824	0.00178019	1.0244	+	0.00101684	0.000690612	0.000716769	0.000829557	0.000748022	0.00108488	0.00148097	0.000714164	0.000248376	0.000798746	0.0011258	0.00109769	0.00121541	0.000832522	0.00113601	0.00081377	0.000803986	0.00116461	0.000328608	0.000854845	0.00121461	0.000708071	0.000717997	0.00101946	0.00108926	0.000723605
K07024	1	K07024	-	-	-	-	0.000882341	0.000891159	0.0017735	1.00999	+	0.000989321	0.000698916	0.000684902	0.000941814	0.000810675	0.00113141	0.00129245	0.00081338	0.000221526	0.000851637	0.00109956	0.0010525	0.0012554	0.000861814	0.00110373	0.000541732	0.000779329	0.00129651	0.000434931	0.000870856	0.00122866	0.000647166	0.000730768	0.000943011	0.000914109	0.000863988
K02355	0.112351	fusA, GFM, EFG	elongation factor G	-	-	-	0.000933528	0.000834846	0.00176837	0.894292	-	0.000952296	0.000760309	0.00084252	0.00105161	0.000972264	0.0011473	0.00114112	0.00107877	0.000318109	0.000849277	0.00108933	0.000999426	0.00096362	0.000718766	0.000843854	0.000733165	0.000858614	0.00113552	0.000422713	0.000944594	0.00110424	0.000691168	0.000769711	0.000832187	0.000984013	0.000926188
K02335	0.402504	DPO1, polA	DNA polymerase I	EC:2.7.7.7	ko00230|ko03030|ko03440|ko00240|ko03410|ko03420	Metabolism; Nucleotide metabolism; Purine metabolism|Genetic Information Processing; Replication and repair; DNA replication|Genetic Information Processing; Replication and repair; Homologous recombination|Metabolism; Nucleotide metabolism; Pyrimidine metabolism|Genetic Information Processing; Replication and repair; Base excision repair|Genetic Information Processing; Replication and repair; Nuc…	0.000836801	0.000815486	0.00165229	0.974528	-	0.000979338	0.000580679	0.000840796	0.00099636	0.000849209	0.00107338	0.000998965	0.000809875	0.000404179	0.00108486	0.000674354	0.000749618	0.000932339	0.000471812	0.000861286	0.000486067	0.000723736	0.000858279	0.000369323	0.00188295	0.000736148	0.000623642	0.000888085	0.000952168	0.000993489	0.000658786
K01870	0.112351	IARS, ileS	isoleucyl-tRNA synthetase	EC:6.1.1.5	ko00970	Genetic Information Processing; Translation; Aminoacyl-tRNA biosynthesis	0.000878492	0.000765431	0.00164392	0.871302	-	0.000954693	0.000678814	0.000822413	0.000933221	0.000915692	0.00110505	0.00115006	0.000891131	0.000366449	0.0010018	0.000890387	0.000832185	0.000976689	0.000565362	0.000826834	0.000603819	0.000746916	0.000958286	0.000410084	0.000925885	0.000860484	0.000642428	0.000791262	0.000877125	0.000922748	0.000772415
K01873	0.236584	VARS, valS	valyl-tRNA synthetase	EC:6.1.1.9	ko00970	Genetic Information Processing; Translation; Aminoacyl-tRNA biosynthesis	0.000882148	0.000754692	0.00163684	0.855516	-	0.000974992	0.000625075	0.000776039	0.00114391	0.000931401	0.00107915	0.00122567	0.00081255	0.000359921	0.00110291	0.000792082	0.000762076	0.000932955	0.00052557	0.000848111	0.000513969	0.000724703	0.000883997	0.000375609	0.00105547	0.000858407	0.000611087	0.000820464	0.000905966	0.000981136	0.000761397
K02358	0.470486	tuf, TUFM	elongation factor Tu	-	-	-	0.000855114	0.000779728	0.00163484	0.911841	-	0.000822231	0.000531027	0.000695305	0.000946096	0.00103673	0.000938157	0.00102168	0.000958776	0.000420174	0.00123309	0.000786793	0.00087131	0.000872369	0.000529169	0.000757896	0.000454193	0.000729687	0.00094335	0.000447566	0.00113648	0.000881045	0.000622693	0.000968742	0.00101355	0.000913209	0.000861335
K03655	0.214494	recG	ATP-dependent DNA helicase RecG	EC:3.6.4.12	ko03440	Genetic Information Processing; Replication and repair; Homologous recombination	0.0008464	0.000762172	0.00160857	0.900486	-	0.000952584	0.000730094	0.000780619	0.000789179	0.000874745	0.00105117	0.00100616	0.000884689	0.000356267	0.00103394	0.000979466	0.000717889	0.00111845	0.00055542	0.000915481	0.000600346	0.000728019	0.000950864	0.000295237	0.000874257	0.000816421	0.00065106	0.000781753	0.000858757	0.000865415	0.00071937
K16087	0.285476	TC.FEV.OM3, tbpA, hemR, lbpA, hpuB, bhuR, hugA, hmbR	hemoglobin/transferrin/lactoferrin receptor protein	-	-	-	0.000886526	0.000709089	0.00159561	0.799851	-	0.00131947	0.000279848	0.000997198	0.00125915	0.00116547	0.000818481	0.00111223	0.000772461	0.000482454	0.00155548	0.000286815	0.000589256	0.00105831	0.000197371	0.000957034	0.000356879	0.000859024	0.000770708	0.000435942	0.00125466	0.00030106	0.000668243	0.000865352	0.000784484	0.000929642	0.000512993
K02469	0.157213	gyrA	DNA gyrase subunit A	EC:5.99.1.3	-	-	0.000857798	0.000728486	0.00158628	0.849251	-	0.000994949	0.00068126	0.000664975	0.000882974	0.000886986	0.000997194	0.00136589	0.000872052	0.00029388	0.000873901	0.00094166	0.000837859	0.00078704	0.000567434	0.000841303	0.000544094	0.000687007	0.00103755	0.000216777	0.000858315	0.000949392	0.000530185	0.00084865	0.000874089	0.000840477	0.000755868
K03070	0.0998774	secA	preprotein translocase subunit SecA	-	ko03070|ko03060	Environmental Information Processing; Membrane transport; Bacterial secretion system|Genetic Information Processing; Folding, sorting and degradation; Protein export	0.000846294	0.000719943	0.00156624	0.850701	-	0.00100698	0.000725171	0.000682604	0.000944011	0.000905754	0.00109605	0.000948463	0.00087226	0.000315362	0.00108677	0.000852453	0.000719648	0.000855319	0.000525844	0.000884729	0.000582804	0.00076167	0.000926137	0.00029939	0.00087713	0.000761857	0.000564768	0.000789044	0.000810622	0.000823817	0.000707066
K07126	0.83986	K07126	-	-	-	-	0.000838248	0.000726922	0.00156517	0.867192	-	0.00120475	0.000420776	0.00088177	0.000897281	0.000932767	0.00100544	0.000915564	0.000701143	0.00036586	0.0020039	0.000370234	0.000359478	0.00149085	0.000181691	0.000905957	0.000295213	0.000479155	0.000734789	0.00049987	0.00102959	0.000372586	0.000501858	0.000950601	0.0012809	0.000673538	0.000518077
K01869	0.214494	LARS, leuS	leucyl-tRNA synthetase	EC:6.1.1.4	ko00970	Genetic Information Processing; Translation; Aminoacyl-tRNA biosynthesis	0.000822275	0.000741017	0.00156329	0.901179	-	0.000945642	0.000589112	0.00071765	0.0009194	0.000912897	0.000956493	0.00104612	0.000834282	0.000357705	0.00103619	0.000804923	0.000746893	0.000909238	0.000535545	0.000809992	0.000499973	0.000727539	0.000904797	0.00040878	0.000978725	0.000775857	0.000639258	0.000813415	0.000889084	0.000916706	0.000707511
K01897	0.0463866	ACSL, fadD	long-chain acyl-CoA synthetase	EC:6.2.1.3	ko04146|ko00061|ko03320|ko00071|ko01212|ko04920	Cellular Processes; Transport and catabolism; Peroxisome|Metabolism; Lipid metabolism; Fatty acid biosynthesis|Organismal Systems; Endocrine system; PPAR signaling pathway|Metabolism; Lipid metabolism; Fatty acid degradation|Metabolism; Overview; Fatty acid metabolism|Organismal Systems; Endocrine system; Adipocytokine signaling pathway	0.000864618	0.00069189	0.00155651	0.800227	-	0.00105038	0.00061897	0.000838178	0.000879285	0.000884874	0.00104455	0.00122175	0.000898023	0.000340644	0.000955997	0.000945118	0.000697645	0.000724673	0.000464953	0.000809363	0.000553138	0.000660899	0.000897096	0.000186136	0.000920598	0.000801799	0.00058587	0.000775245	0.000922916	0.000950387	0.000594103
K00680	0.54437	E2.3.1.-	[EC:2.3.1.-]	-	ko00642|ko00350|ko00362|ko00627|ko00903	Metabolism; Xenobiotics biodegradation and metabolism; Ethylbenzene degradation|Metabolism; Amino acid metabolism; Tyrosine metabolism|Metabolism; Xenobiotics biodegradation and metabolism; Benzoate degradation|Metabolism; Xenobiotics biodegradation and metabolism; Aminobenzoate degradation|Metabolism; Metabolism of terpenoids and polyketides; Limonene and pinene degradation	0.000802121	0.00075255	0.00155467	0.938199	-	0.000822249	0.00058509	0.00090021	0.00100759	0.000830301	0.000968245	0.000937305	0.000751273	0.000354773	0.0010624	0.000730862	0.000675155	0.00107427	0.000521568	0.00104925	0.00047868	0.000684815	0.000876364	0.000412748	0.000997564	0.000668006	0.00068562	0.000716982	0.000864732	0.000837686	0.00064716
K01955	0.435731	carB, CPA2	carbamoyl-phosphate synthase large subunit	EC:6.3.5.5	ko00240|ko00250	Metabolism; Nucleotide metabolism; Pyrimidine metabolism|Metabolism; Amino acid metabolism; Alanine, aspartate and glutamate metabolism	0.000808137	0.000728744	0.00153688	0.901759	-	0.00086138	0.000467778	0.000791215	0.00107199	0.000839674	0.000800401	0.00121258	0.000736492	0.000411965	0.00108436	0.00070531	0.000714503	0.000989458	0.000500505	0.000862506	0.000436961	0.000772495	0.00092202	0.000405105	0.00104577	0.000784178	0.000581265	0.000759974	0.000684697	0.000913886	0.000798205
K03723	0.285476	mfd	transcription-repair coupling factor (superfamily II helicase)	EC:3.6.4.-	ko03420	Genetic Information Processing; Replication and repair; Nucleotide excision repair	0.000807109	0.000718263	0.00152537	0.889922	-	0.000938149	0.000542489	0.000804234	0.000882792	0.000825432	0.000956656	0.00103321	0.000789818	0.000364643	0.00109633	0.000741538	0.000710021	0.000957096	0.000489442	0.000917864	0.000524733	0.00071978	0.000878676	0.000316076	0.000937833	0.00078058	0.000564315	0.000711783	0.000820985	0.000883748	0.00064781
K02470	0.214494	gyrB	DNA gyrase subunit B	EC:5.99.1.3	-	-	0.000801246	0.000697659	0.00149891	0.870718	-	0.000950969	0.000649452	0.000829315	0.000859227	0.000843302	0.000893504	0.00107968	0.000745655	0.000318782	0.000983521	0.000758334	0.000703222	0.000775676	0.000527159	0.00082824	0.000458001	0.000683781	0.000836516	0.000240567	0.00095379	0.000792222	0.000534894	0.000798123	0.000942944	0.000834792	0.000683605
K02035	0.470486	ABC.PE.S	peptide/nickel transport system substrate-binding protein	-	-	-	0.00069501	0.000780047	0.00147506	1.12235	+	0.000899475	0.000593595	0.000583702	0.000744794	0.000578297	0.00084454	0.000877029	0.000612539	0.000201903	0.000805221	0.000760371	0.000838655	0.00101108	0.000736159	0.00120245	0.000671526	0.0007104	0.000985088	0.000367587	0.000682393	0.000804544	0.000609747	0.000651416	0.00092817	0.000735748	0.00059614
K01874	0.126022	MARS, metG	methionyl-tRNA synthetase	EC:6.1.1.10	ko00970|ko00450	Genetic Information Processing; Translation; Aminoacyl-tRNA biosynthesis|Metabolism; Metabolism of other amino acids; Selenocompound metabolism	0.000778917	0.000659926	0.00143884	0.847236	-	0.00105094	0.000560532	0.00074865	0.00095104	0.000811297	0.000916335	0.000983391	0.000723679	0.000332427	0.000916584	0.000687208	0.000664925	0.000897651	0.000449479	0.000828122	0.000442736	0.000638851	0.000791061	0.000340641	0.000861384	0.00072809	0.000597672	0.000637241	0.000706191	0.000854494	0.00062861
K02519	0.214494	infB, MTIF2	translation initiation factor IF-2	-	-	-	0.000753004	0.000669555	0.00142256	0.889179	-	0.000871471	0.000548409	0.000640379	0.000844393	0.000794055	0.000869074	0.00101387	0.000758618	0.000275811	0.000922046	0.00075442	0.000743498	0.000804042	0.000523458	0.000765193	0.000483078	0.000648785	0.000849627	0.000321576	0.000925731	0.000744121	0.000523645	0.000693753	0.000751651	0.000820928	0.000623648
K01190	0.0998774	lacZ	beta-galactosidase	EC:3.2.1.23	ko00511|ko00600|ko00052	Metabolism; Glycan biosynthesis and metabolism; Other glycan degradation|Metabolism; Lipid metabolism; Sphingolipid metabolism|Metabolism; Carbohydrate metabolism; Galactose metabolism	0.000789146	0.000612818	0.00140196	0.776559	-	0.00107244	0.000700094	0.000560886	0.000586643	0.000655284	0.00131231	0.000831716	0.00105802	0.000225309	0.000639252	0.00113525	0.000692535	0.000749179	0.000485172	0.000630192	0.000443674	0.000633548	0.000879978	0.000345015	0.000726165	0.000817881	0.000469312	0.000621885	0.000551821	0.000734262	0.000553187
K07482	0.193931	K07482	-	-	-	-	0.000770806	0.000578715	0.00134952	0.750792	-	0.00100134	0.000352532	0.00203455	0.000456298	0.000578527	0.000566573	0.000608105	0.0008441	0.0003461	0.00153655	0.00053677	0.00038823	0.000936862	0.000253326	0.000753684	0.000493111	0.000515081	0.000237087	0.000140314	0.000664722	0.000562643	0.00181344	0.000313302	0.000261005	0.000349398	0.0013723
K00525	0.0463866	E1.17.4.1A, nrdA, nrdE	ribonucleoside-diphosphate reductase alpha chain	EC:1.17.4.1	ko00240|ko00230	Metabolism; Nucleotide metabolism; Pyrimidine metabolism|Metabolism; Nucleotide metabolism; Purine metabolism	0.000771444	0.000577181	0.00134862	0.748182	-	0.00129994	0.0006551	0.000584902	0.000674052	0.000800388	0.000896315	0.000992737	0.000723624	0.000489278	0.000782869	0.000754056	0.000604062	0.000665848	0.000388053	0.000854418	0.000402662	0.000545402	0.000688475	0.000188969	0.000748646	0.000603737	0.000411188	0.000877782	0.000550989	0.000626562	0.000489762
K03310	0.83986	TC.AGCS	-	-	-	-	0.000687019	0.0006458	0.00133282	0.940003	-	0.000738522	0.000418618	0.000703377	0.000831899	0.000708229	0.000730627	0.000974554	0.000632226	0.00029613	0.000974154	0.000606896	0.000628993	0.000770045	0.0004053	0.000761866	0.000345459	0.000530677	0.000743955	0.000295709	0.00110124	0.000678032	0.000486565	0.000738438	0.000892308	0.00087848	0.000582258
K03088	0.0165749	SIG3.2, rpoE	RNA polymerase sigma-70 factor, ECF subfamily	-	-	-	0.00075939	0.000567962	0.00132735	0.747919	-	0.000866701	0.000627399	0.00080197	0.000666946	0.000778951	0.000974757	0.000716536	0.00107273	0.000303166	0.000629941	0.00107377	0.000599801	0.000545603	0.000376629	0.000575103	0.000500756	0.000602756	0.000765782	0.000140443	0.000838232	0.00068221	0.000542064	0.000618646	0.000627315	0.000780026	0.000628078
K00951	0.0225761	relA	GTP pyrophosphokinase	EC:2.7.6.5	ko00230	Metabolism; Nucleotide metabolism; Purine metabolism	0.000731286	0.000588403	0.00131969	0.804614	-	0.000882316	0.000659363	0.000655522	0.000748097	0.000760274	0.00099244	0.000819661	0.000836284	0.000283023	0.000768361	0.000791712	0.000578376	0.000694617	0.000463545	0.000672387	0.00046576	0.000596626	0.000751596	0.00023227	0.000698831	0.000688831	0.000461871	0.000620207	0.000714292	0.000696833	0.000588752
K01362	0.236584	E3.4.21.-	-	-	-	-	0.000692701	0.000620548	0.00131325	0.895838	-	0.000807461	0.00055936	0.000706731	0.000866959	0.000660278	0.000872191	0.00071775	0.000745419	0.000245283	0.000764595	0.000706855	0.000659525	0.000876289	0.000454895	0.000834629	0.000463836	0.000605708	0.000825773	0.000310073	0.000747369	0.000633446	0.000494471	0.000546811	0.000653275	0.000676429	0.00059243
K04043	0.312321	dnaK	molecular chaperone DnaK	-	ko03018|ko05152	Genetic Information Processing; Folding, sorting and degradation; RNA degradation|Human Diseases; Infectious diseases; Tuberculosis	0.000687627	0.000623316	0.00131094	0.906474	-	0.000803544	0.000521661	0.0006007	0.000775552	0.000754587	0.000875113	0.000867254	0.000759828	0.000231046	0.000631814	0.000740561	0.000689863	0.000698718	0.000526717	0.000647589	0.000448286	0.000580377	0.000839108	0.000269777	0.000840016	0.000827002	0.000499571	0.000647157	0.000655475	0.000716409	0.000631246
K03702	0.193931	uvrB	excinuclease ABC subunit B	-	ko03420	Genetic Information Processing; Replication and repair; Nucleotide excision repair	0.000704711	0.000602003	0.00130671	0.854255	-	0.000902232	0.000555816	0.000669349	0.000831999	0.000748732	0.0008582	0.000894265	0.000658787	0.000284835	0.00083181	0.00061452	0.000605985	0.000762313	0.000409631	0.000650978	0.00040998	0.000609396	0.000713377	0.000261892	0.000858584	0.000653902	0.000496357	0.000689401	0.000708225	0.000764486	0.000615691
K01872	0.0404041	AARS, alaS	alanyl-tRNA synthetase	EC:6.1.1.7	ko00970	Genetic Information Processing; Translation; Aminoacyl-tRNA biosynthesis	0.000694573	0.000579905	0.00127448	0.834908	-	0.000822066	0.000561206	0.000642624	0.000790321	0.000733032	0.000900968	0.00081195	0.000686628	0.000263306	0.000816761	0.000715685	0.000590329	0.000749297	0.000442768	0.000676064	0.000418371	0.000602096	0.000705656	0.000260833	0.000686499	0.000642264	0.000456358	0.000634172	0.000684477	0.000681275	0.000552286
K06180	0.0225761	rluD	23S rRNA pseudouridine1911/1915/1917 synthase	EC:5.4.99.23	-	-	0.000702736	0.000563556	0.00126629	0.801945	-	0.000792581	0.000618584	0.000633243	0.000726211	0.000676913	0.000980848	0.000753229	0.000819104	0.000216074	0.000639178	0.000883368	0.0006935	0.000642405	0.000451437	0.000618811	0.000431377	0.000546879	0.000761316	0.000241104	0.0006304	0.000763962	0.000447939	0.000627042	0.000599999	0.000662383	0.000597308
K03529	0.470486	smc	chromosome segregation protein	-	-	-	0.000617963	0.000643599	0.00126156	1.04148	+	0.000617657	0.000307389	0.000669102	0.000742966	0.000627664	0.000549745	0.000928572	0.000440031	0.000358023	0.00104708	0.000450495	0.000676829	0.000771543	0.000416512	0.000756577	0.000328407	0.000634541	0.000753105	0.000368734	0.000961458	0.000684482	0.000535274	0.000696794	0.000815765	0.000957275	0.000648037
K03578	0.435731	hrpA	ATP-dependent helicase HrpA	EC:3.6.4.13	-	-	0.000673662	0.000575757	0.00124942	0.854668	-	0.000737659	0.000280947	0.000627547	0.00100808	0.000782943	0.000546754	0.0010306	0.000515667	0.000340431	0.00130325	0.000379016	0.000531037	0.00069897	0.000261553	0.000714497	0.000229025	0.000534209	0.00072168	0.000242654	0.000867479	0.000474885	0.000407192	0.00072865	0.00102829	0.000789166	0.000462954
K17686	0.750832	copA, ATP7	Cu+-exporting ATPase	EC:3.6.3.54	-	-	0.000609043	0.000635455	0.0012445	1.04337	+	0.000583896	0.000347936	0.00054185	0.000746664	0.000580734	0.000651243	0.000938062	0.000479811	0.00026123	0.000981926	0.000499528	0.000695638	0.000716466	0.000422407	0.000752904	0.000369243	0.000547998	0.000801721	0.00031831	0.000893996	0.000645508	0.000462863	0.000661859	0.00103218	0.000775271	0.00062065
K00134	0.97697	GAPDH, gapA	glyceraldehyde 3-phosphate dehydrogenase	EC:1.2.1.12	ko01230|ko01200|ko00010|ko04066|ko00710|ko05010	Metabolism; Overview; Biosynthesis of amino acids|Metabolism; Overview; Carbon metabolism|Metabolism; Carbohydrate metabolism; Glycolysis / Gluconeogenesis|Environmental Information Processing; Signal transduction; HIF-1 signaling pathway|Metabolism; Energy metabolism; Carbon fixation in photosynthetic organisms|Human Diseases; Neurodegenerative diseases; Alzheimer's disease	0.00062213	0.000615113	0.00123724	0.988721	-	0.000762106	0.000382088	0.000528636	0.000828444	0.000629326	0.000726885	0.000722011	0.000621517	0.000263403	0.000887338	0.000570604	0.000543207	0.00069588	0.000447282	0.000769314	0.000355072	0.000599664	0.000737639	0.000312417	0.000701314	0.000623031	0.00053592	0.000752107	0.000851718	0.0007211	0.000540088
K05366	0.0262294	mrcA	penicillin-binding protein 1A	EC:2.4.1.- 3.4.-.-	ko00550|ko01501	Metabolism; Glycan biosynthesis and metabolism; Peptidoglycan biosynthesis|Human Diseases; Drug resistance; beta-Lactam resistance	0.000682391	0.000554501	0.00123689	0.812584	-	0.000787261	0.000542013	0.000606763	0.000747242	0.000706744	0.000934788	0.000773929	0.000802959	0.000223854	0.000632162	0.000803848	0.000627132	0.000728764	0.00043659	0.000609345	0.000501595	0.000545294	0.000705823	0.000191022	0.000727167	0.000650141	0.00042826	0.000532561	0.000597443	0.000645094	0.000569007
K00382	0.885234	DLD, lpd, pdhD	dihydrolipoamide dehydrogenase	EC:1.8.1.4	ko00260|ko00280|ko00620|ko00020|ko01200|ko00010	Metabolism; Amino acid metabolism; Glycine, serine and threonine metabolism|Metabolism; Amino acid metabolism; Valine, leucine and isoleucine degradation|Metabolism; Carbohydrate metabolism; Pyruvate metabolism|Metabolism; Carbohydrate metabolism; Citrate cycle (TCA cycle)|Metabolism; Overview; Carbon metabolism|Metabolism; Carbohydrate metabolism; Glycolysis / Gluconeogenesis	0.000624418	0.000605522	0.00122994	0.969739	-	0.000746056	0.000350066	0.000540776	0.000753105	0.000658388	0.000658957	0.000852399	0.000563534	0.000302944	0.000981487	0.000526921	0.000558381	0.000704649	0.000373007	0.000670581	0.00031679	0.000631885	0.00076199	0.000279191	0.000895844	0.000519933	0.000503046	0.00070255	0.000906799	0.000745172	0.000502553
K02030	0.340779	ABC.PA.S	polar amino acid transport system substrate-binding protein	-	-	-	0.000648889	0.000567952	0.00121684	0.875268	-	0.000628842	0.000503444	0.000710871	0.000718398	0.000601447	0.000770709	0.00117344	0.0005002	0.000231014	0.000540116	0.000640592	0.000767595	0.000815568	0.00045574	0.00070513	0.00037845	0.000514277	0.000769059	0.000292955	0.00067641	0.000872987	0.000397873	0.000498488	0.000438485	0.000622224	0.000620341
K03574	0.707454	mutT, NUDT15, MTH2	8-oxo-dGTP diphosphatase	EC:3.6.1.55	-	-	0.000601165	0.000613238	0.0012144	1.02008	+	0.000740405	0.0004049	0.000471859	0.000709595	0.00047588	0.000672179	0.00105451	0.000481582	0.000168967	0.000817136	0.000568244	0.000648722	0.000719706	0.00047598	0.000805382	0.000308195	0.000517799	0.000941664	0.000285504	0.000747737	0.000789594	0.000410925	0.000582617	0.000773751	0.00060494	0.000516968
K06959	0.58336	K06959	-	-	-	-	0.000619646	0.000580371	0.00120002	0.936618	-	0.00073722	0.000402226	0.000641703	0.00077201	0.000687631	0.000610648	0.000792013	0.000541556	0.00035147	0.000873684	0.000461791	0.000563796	0.000674892	0.000327162	0.000722571	0.000316692	0.00058084	0.000655859	0.000318901	0.000840402	0.000550427	0.000503386	0.000755763	0.000717556	0.000652434	0.000571357
K00656	0.58336	E2.3.1.54, pflD	formate C-acetyltransferase	EC:2.3.1.54	ko00640|ko00620|ko00650	Metabolism; Carbohydrate metabolism; Propanoate metabolism|Metabolism; Carbohydrate metabolism; Pyruvate metabolism|Metabolism; Carbohydrate metabolism; Butanoate metabolism	0.000606337	0.000590983	0.00119732	0.974678	-	0.000676838	0.000470755	0.00049602	0.000691983	0.000584932	0.000731425	0.000811347	0.000636992	0.000185351	0.000684344	0.00069752	0.000608532	0.000825774	0.000577307	0.00062472	0.000344088	0.000564281	0.000753466	0.000385905	0.000678146	0.000765973	0.000468676	0.000518289	0.000585169	0.000639918	0.000607187
K08303	0.0193733	K08303	putative protease	EC:3.4.-.-	ko05120	Human Diseases; Infectious diseases; Epithelial cell signaling in Helicobacter pylori infection	0.000658955	0.000538356	0.00119731	0.816984	-	0.000751465	0.00054264	0.000642605	0.000742095	0.000717146	0.000795579	0.000656886	0.000751704	0.000275068	0.000710848	0.000695215	0.000626213	0.000705415	0.000390445	0.000581435	0.000391873	0.000557433	0.000644936	0.000277443	0.000693834	0.000668248	0.00042912	0.000615546	0.000504544	0.000686948	0.000581353
K02495	0.060602	hemN, hemZ	oxygen-independent coproporphyrinogen III oxidase	EC:1.3.99.22	ko00860	Metabolism; Metabolism of cofactors and vitamins; Porphyrin and chlorophyll metabolism	0.000663754	0.000532116	0.00119587	0.801677	-	0.000742248	0.000518095	0.000739284	0.000792916	0.000743837	0.000780431	0.00068576	0.000671708	0.000301801	0.000812928	0.000563393	0.000612645	0.000758813	0.000308055	0.000594398	0.000309432	0.000557557	0.00065389	0.000252036	0.000773847	0.000567487	0.000452329	0.000539615	0.000617936	0.000612465	0.00051874
K01139	0.112351	spoT, HDDC3	guanosine-3',5'-bis(diphosphate) 3'-pyrophosphohydrolase	EC:3.1.7.2	ko00230	Metabolism; Nucleotide metabolism; Purine metabolism	0.000438541	0.000751964	0.00119051	1.71469	+	0.000186671	0.000559731	0.00033815	0.000479092	0.000452819	0.000187457	0.000154336	0.000311572	0.00109349	0.000387048	0.000401376	0.000710757	0.000250484	0.00139137	0.000421565	0.000591084	0.00130501	0.000348584	0.00174501	0.000295681	0.000490431	0.000833073	0.000977377	0.000373906	0.000648467	0.000748195
K00527	0.053098	nrdD	ribonucleoside-triphosphate reductase	EC:1.17.4.2	ko00230|ko00240	Metabolism; Nucleotide metabolism; Purine metabolism|Metabolism; Nucleotide metabolism; Pyrimidine metabolism	0.000644888	0.000537032	0.00118192	0.832752	-	0.000736414	0.000587188	0.000580313	0.000699288	0.000667916	0.00081843	0.000837002	0.000650599	0.000214002	0.000649134	0.000721913	0.000576462	0.000682344	0.000430948	0.000669202	0.000439226	0.000495125	0.000604796	0.000295281	0.000657934	0.000695434	0.000443362	0.000529802	0.000500927	0.000671592	0.000619577
K01153	0.0350891	hsdR	type I restriction enzyme, R subunit	EC:3.1.21.3	-	-	0.000662988	0.000515541	0.00117853	0.777603	-	0.000698791	0.000621334	0.000725783	0.000729273	0.000795981	0.000846871	0.000786812	0.000780688	0.000335505	0.000473118	0.000702142	0.000459557	0.000687016	0.000474167	0.000890593	0.000465226	0.000427475	0.000580781	0.00019378	0.000646369	0.000608158	0.000344136	0.000426518	0.000442277	0.000641573	0.000441688
K00962	0.174853	pnp, PNPT1	polyribonucleotide nucleotidyltransferase	EC:2.7.7.8	ko00240|ko03018|ko00230	Metabolism; Nucleotide metabolism; Pyrimidine metabolism|Genetic Information Processing; Folding, sorting and degradation; RNA degradation|Metabolism; Nucleotide metabolism; Purine metabolism	0.000618917	0.000549195	0.00116811	0.887347	-	0.000704527	0.000527265	0.00050049	0.000689744	0.000629131	0.000786232	0.000840072	0.000655093	0.000222759	0.000613021	0.000691244	0.000567432	0.000664293	0.000476332	0.000589758	0.000437869	0.000536419	0.000731168	0.000254615	0.000644238	0.000662143	0.000425917	0.0005667	0.000600885	0.000651747	0.000543457
K01890	0.126022	FARSB, pheT	phenylalanyl-tRNA synthetase beta chain	EC:6.1.1.20	ko00970	Genetic Information Processing; Translation; Aminoacyl-tRNA biosynthesis	0.000625979	0.000542001	0.00116798	0.865846	-	0.00079878	0.000541348	0.000519535	0.000709593	0.000696355	0.000814625	0.000655269	0.000606631	0.000200171	0.000803148	0.000626808	0.000539483	0.00066935	0.000416425	0.00068135	0.000427394	0.000564531	0.000628655	0.000312718	0.000588715	0.0005901	0.000442155	0.000566468	0.000616152	0.000626369	0.000442341
K03168	0.260236	topA	DNA topoisomerase I	EC:5.99.1.2	-	-	0.000632309	0.000534997	0.00116731	0.846101	-	0.000785948	0.000525913	0.000613222	0.000676978	0.000659458	0.000819713	0.00087247	0.000619888	0.000284966	0.000576628	0.00059579	0.000556733	0.00064753	0.000393009	0.00059611	0.000432185	0.000476576	0.000614039	0.000209689	0.000639595	0.000618854	0.00043416	0.000692535	0.000665682	0.00063519	0.000517888
K04077	0.470486	groEL, HSPD1	chaperonin GroEL	-	ko03018|ko05134|ko05152|ko04940	Genetic Information Processing; Folding, sorting and degradation; RNA degradation|Human Diseases; Infectious diseases; Legionellosis|Human Diseases; Infectious diseases; Tuberculosis|Human Diseases; Endocrine and metabolic diseases; Type I diabetes mellitus	0.000605754	0.00055233	0.00115808	0.911807	-	0.000697245	0.000451773	0.000513626	0.000681063	0.000615605	0.000726407	0.000753832	0.000610266	0.000233239	0.00083585	0.000603658	0.000546481	0.000636678	0.000394381	0.000645883	0.000389786	0.000552045	0.000703387	0.000252829	0.000672514	0.000614216	0.000464277	0.000612887	0.000689082	0.000677058	0.000608324
K00615	0.236584	E2.2.1.1, tktA, tktB	transketolase	EC:2.2.1.1	ko01230|ko00030|ko00710|ko01200|ko01051	Metabolism; Overview; Biosynthesis of amino acids|Metabolism; Carbohydrate metabolism; Pentose phosphate pathway|Metabolism; Energy metabolism; Carbon fixation in photosynthetic organisms|Metabolism; Overview; Carbon metabolism|Metabolism; Metabolism of terpenoids and polyketides; Biosynthesis of ansamycins	0.00061095	0.000545291	0.00115624	0.892529	-	0.000693846	0.000422876	0.00048917	0.000637129	0.00069335	0.000777494	0.000792308	0.00063972	0.000229789	0.000744075	0.000644305	0.000567343	0.000771367	0.000389559	0.000620659	0.000400355	0.000508239	0.000658859	0.000269775	0.000711632	0.000596278	0.000435919	0.000536664	0.000644181	0.000681761	0.000526178
K01951	0.83986	guaA, GMPS	GMP synthase (glutamine-hydrolysing)	EC:6.3.5.2	ko00983|ko00230	Metabolism; Xenobiotics biodegradation and metabolism; Drug metabolism - other enzymes|Metabolism; Nucleotide metabolism; Purine metabolism	0.000595808	0.000559551	0.00115536	0.939147	-	0.000657076	0.000399766	0.000557333	0.000593347	0.000596406	0.000666122	0.00088993	0.000589196	0.000277329	0.000688376	0.000652045	0.000582767	0.000697755	0.000446585	0.000577597	0.000386794	0.000460785	0.000799517	0.000220153	0.000780764	0.000714389	0.000414117	0.000605152	0.000611007	0.000714819	0.000565126
K03699	0.435731	tlyC	putative hemolysin	-	-	-	0.000595026	0.000552947	0.00114797	0.929282	-	0.000734778	0.00043377	0.000566385	0.000646471	0.000638367	0.000673017	0.00082129	0.000564881	0.00022187	0.00070628	0.000585039	0.00054816	0.000670952	0.000410799	0.000657306	0.000407608	0.000528207	0.000699744	0.000209921	0.000628663	0.000635096	0.000429115	0.000574909	0.000783043	0.000703439	0.000437745
K01784	0.0193733	galE, GALE	UDP-glucose 4-epimerase	EC:5.1.3.2	ko00052|ko00520	Metabolism; Carbohydrate metabolism; Galactose metabolism|Metabolism; Carbohydrate metabolism; Amino sugar and nucleotide sugar metabolism	0.000648926	0.000497795	0.00114672	0.767105	-	0.000828264	0.000597649	0.000597539	0.000643489	0.000579567	0.000922051	0.000766364	0.000773915	0.000188464	0.000603449	0.000733171	0.000553193	0.00059259	0.000378042	0.00062805	0.000403816	0.000486913	0.000609065	0.000172451	0.000658675	0.000590511	0.000388278	0.000551351	0.000513796	0.000491925	0.000485195
K06158	0.193931	ABCF3	ATP-binding cassette, subfamily F, member 3	-	-	-	0.000607602	0.000536901	0.0011445	0.88364	-	0.000788694	0.000560592	0.000515689	0.000663709	0.000579363	0.000913137	0.000698356	0.000606981	0.000210506	0.000569822	0.00066147	0.000522902	0.000796012	0.000463444	0.000624869	0.000401652	0.000547392	0.000689997	0.000279806	0.000595346	0.000647019	0.00042745	0.000454807	0.000515019	0.000609105	0.000494978
K01915	0.312321	glnA, GLUL	glutamine synthetase	EC:6.3.1.2	ko01230|ko00630|ko04724|ko00250|ko00910|ko04727|ko00330|ko02020	Metabolism; Overview; Biosynthesis of amino acids|Metabolism; Carbohydrate metabolism; Glyoxylate and dicarboxylate metabolism|Organismal Systems; Nervous system; Glutamatergic synapse|Metabolism; Amino acid metabolism; Alanine, aspartate and glutamate metabolism|Metabolism; Energy metabolism; Nitrogen metabolism|Organismal Systems; Nervous system; GABAergic synapse|Metabolism; Amino acid metabol…	0.000592579	0.000546634	0.00113921	0.922466	-	0.000667916	0.000427169	0.000551732	0.000552905	0.000605577	0.00067213	0.000822532	0.00062271	0.00026725	0.000675677	0.000685198	0.00056015	0.000634189	0.000467832	0.000542402	0.000383035	0.000531672	0.00072259	0.000297168	0.00065428	0.000661681	0.000439357	0.000563189	0.000662215	0.000603909	0.000526561
K00688	0.312321	E2.4.1.1, glgP, PYG	starch phosphorylase	EC:2.4.1.1	ko00500|ko04910	Metabolism; Carbohydrate metabolism; Starch and sucrose metabolism|Organismal Systems; Endocrine system; Insulin signaling pathway	0.000591935	0.000543393	0.00113533	0.917995	-	0.000672366	0.000428125	0.000510663	0.000713564	0.000623985	0.000784178	0.000714154	0.000642117	0.000223498	0.000612915	0.000636913	0.00054074	0.000739791	0.000504466	0.000655239	0.000343372	0.00059063	0.000656836	0.000343311	0.000559407	0.000659938	0.000480367	0.00046596	0.000521406	0.000710796	0.000450943
K03111	0.623605	ssb	single-strand DNA-binding protein	-	ko03440|ko03030|ko03430	Genetic Information Processing; Replication and repair; Homologous recombination|Genetic Information Processing; Replication and repair; DNA replication|Genetic Information Processing; Replication and repair; Mismatch repair	0.000594172	0.000540501	0.00113467	0.909671	-	0.000595832	0.0004278	0.000379835	0.000642547	0.000574996	0.000590609	0.000731506	0.00118884	0.00020758	0.000646801	0.000510814	0.000632904	0.000738746	0.000329727	0.000540984	0.000306268	0.000403727	0.000668077	0.000304645	0.000644896	0.000588274	0.000363867	0.000597751	0.000999048	0.000720142	0.000563195
K00845	0.435731	glk	glucokinase	EC:2.7.1.2	ko00500|ko00052|ko00520|ko00524|ko01200|ko00521|ko00010	Metabolism; Carbohydrate metabolism; Starch and sucrose metabolism|Metabolism; Carbohydrate metabolism; Galactose metabolism|Metabolism; Carbohydrate metabolism; Amino sugar and nucleotide sugar metabolism|Metabolism; Biosynthesis of other secondary metabolites; Butirosin and neomycin biosynthesis|Metabolism; Overview; Carbon metabolism|Metabolism; Biosynthesis of other secondary metabolites; Str…	0.000595253	0.000538013	0.00113327	0.903839	-	0.000720809	0.000375424	0.000593826	0.000675973	0.000496587	0.000650084	0.000979955	0.000551287	0.000209504	0.000709255	0.000606746	0.000573589	0.000668448	0.000444739	0.000586678	0.000318688	0.000503719	0.000668126	0.000290935	0.000734886	0.000649982	0.000472328	0.000501115	0.000616512	0.000741842	0.000444876
K04066	0.126022	priA	primosomal protein N' (replication factor Y) (superfamily II helicase)	EC:3.6.4.-	ko03440	Genetic Information Processing; Replication and repair; Homologous recombination	0.000610113	0.000522752	0.00113287	0.856811	-	0.000653503	0.000436835	0.000539215	0.000781078	0.000650383	0.000766964	0.000779632	0.000631295	0.0002876	0.000712912	0.000586925	0.000495019	0.000604431	0.000366843	0.000583091	0.00032763	0.000491747	0.000645611	0.000284957	0.000683435	0.000560406	0.00043059	0.000595021	0.000699257	0.000684045	0.000510034
K03495	0.236584	gidA, mnmG, MTO1	tRNA uridine 5-carboxymethylaminomethyl modification enzyme	-	-	-	0.000599656	0.000532667	0.00113232	0.888286	-	0.000628233	0.000425165	0.000635845	0.000701004	0.000646056	0.000745056	0.000656298	0.000595625	0.000300432	0.000821317	0.000529109	0.000511735	0.000755718	0.000344069	0.000621228	0.000360001	0.000494982	0.000566107	0.000282073	0.000700217	0.000555706	0.000446818	0.000625628	0.000639451	0.000634223	0.000529462
K03646	0.665006	tolA	colicin import membrane protein	-	-	-	0.000546312	0.000584184	0.0011305	1.06932	+	0.000507365	0.000334458	0.000640043	0.000644341	0.000561804	0.000597386	0.000608739	0.000432171	0.000282436	0.000989592	0.000642129	0.000315281	0.000813212	0.000226589	0.000831541	0.000170274	0.000820866	0.000612787	0.000351789	0.000719362	0.000450761	0.000447083	0.00102496	0.000540993	0.000351139	0.00049481
K00655	0.707454	plsC	1-acyl-sn-glycerol-3-phosphate acyltransferase	EC:2.3.1.51	ko00564|ko00561	Metabolism; Lipid metabolism; Glycerophospholipid metabolism|Metabolism; Lipid metabolism; Glycerolipid metabolism	0.000577186	0.000542436	0.00111962	0.939794	-	0.000742252	0.000307154	0.000577126	0.000745847	0.000626011	0.000595771	0.000839952	0.000506514	0.000251615	0.00087699	0.000392085	0.000464914	0.000724258	0.000319394	0.000659872	0.000262703	0.000511494	0.000708018	0.000264332	0.00082125	0.000483102	0.000392902	0.000625462	0.000736445	0.000645393	0.000437514
K02029	0.97697	ABC.PA.P	polar amino acid transport system permease protein	-	-	-	0.000564628	0.000554441	0.00111907	0.981958	-	0.000486548	0.000380873	0.000597229	0.00063467	0.000558647	0.000602439	0.00111367	0.000407947	0.000200515	0.000588071	0.000475373	0.000729559	0.000698785	0.000443609	0.000632788	0.000268168	0.000456093	0.000695999	0.00032426	0.000833112	0.000790356	0.000379195	0.000704394	0.000426535	0.000669766	0.000660618
K00754	0.340779	E2.4.1.-	[EC:2.4.1.-]	-	ko00051	Metabolism; Carbohydrate metabolism; Fructose and mannose metabolism	0.000583323	0.000533322	0.00111664	0.914282	-	0.000704988	0.000567217	0.000546717	0.000599374	0.000444002	0.000800247	0.000660693	0.000655465	0.000172733	0.000489896	0.0008046	0.000553941	0.000793164	0.000474264	0.000761816	0.000416784	0.000525339	0.00067471	0.000259565	0.000525048	0.000651628	0.000358899	0.000333336	0.000625308	0.000535156	0.000444005
K01876	0.126022	DARS, aspS	aspartyl-tRNA synthetase	EC:6.1.1.12	ko00970	Genetic Information Processing; Translation; Aminoacyl-tRNA biosynthesis	0.000593964	0.000516175	0.00111014	0.869035	-	0.000702238	0.000418904	0.000532166	0.000716617	0.000653963	0.0007193	0.000724038	0.000582264	0.000225554	0.000777354	0.000544099	0.000531071	0.000644648	0.000396575	0.000626237	0.000372749	0.000513317	0.000655399	0.000241043	0.000601753	0.000563421	0.000438833	0.000509807	0.000630319	0.000579694	0.000468817
K03555	0.260236	mutS	DNA mismatch repair protein MutS	-	ko03430	Genetic Information Processing; Replication and repair; Mismatch repair	0.000585372	0.000521646	0.00110702	0.891136	-	0.000656487	0.000497962	0.000547173	0.000615878	0.000626104	0.00067955	0.000635703	0.000652842	0.000295869	0.000739511	0.000570207	0.000507175	0.000695999	0.000321537	0.000620988	0.0003834	0.000544274	0.000633186	0.000315333	0.000669779	0.000556408	0.000443667	0.000500309	0.000574875	0.000602082	0.000531558
K01972	0.340779	E6.5.1.2, ligA, ligB	DNA ligase (NAD+)	EC:6.5.1.2	ko03430|ko03420|ko03030|ko03410	Genetic Information Processing; Replication and repair; Mismatch repair|Genetic Information Processing; Replication and repair; Nucleotide excision repair|Genetic Information Processing; Replication and repair; DNA replication|Genetic Information Processing; Replication and repair; Base excision repair	0.000592238	0.000514189	0.00110643	0.868214	-	0.00074562	0.000490611	0.000597772	0.00061913	0.000615253	0.000723103	0.000741908	0.000582761	0.000272331	0.00063219	0.000573014	0.000513162	0.00063706	0.000337792	0.00055498	0.000355046	0.000530266	0.000626377	0.00019062	0.00065862	0.000499021	0.000412748	0.000719495	0.000648245	0.000541212	0.000412798
K12373	0.157213	HEXA_B	hexosaminidase	EC:3.2.1.52	ko00511|ko00520|ko00531|ko00603|ko00604|ko04142	Metabolism; Glycan biosynthesis and metabolism; Other glycan degradation|Metabolism; Carbohydrate metabolism; Amino sugar and nucleotide sugar metabolism|Metabolism; Glycan biosynthesis and metabolism; Glycosaminoglycan degradation|Metabolism; Glycan biosynthesis and metabolism; Glycosphingolipid biosynthesis - globo series|Metabolism; Glycan biosynthesis and metabolism; Glycosphingolipid biosynt…	0.000603359	0.000487858	0.00109122	0.80857	-	0.000877961	0.000517951	0.000405997	0.000580207	0.0004642	0.000955089	0.000509377	0.000838937	0.000187047	0.000552981	0.000800074	0.00055048	0.000712791	0.000411073	0.000552701	0.000320348	0.000545679	0.000669872	0.000287148	0.000485132	0.000664104	0.000474595	0.000371155	0.000359694	0.000493906	0.00039414
K01552	0.750832	E3.6.3.-	-	-	-	-	0.000558897	0.000523441	0.00108234	0.93656	-	0.00065231	0.000395547	0.000492247	0.000617854	0.00055967	0.000711633	0.000865972	0.000513573	0.000209912	0.000523256	0.000602432	0.000562361	0.000690631	0.000422202	0.000652452	0.000352967	0.000474663	0.000662088	0.000251319	0.00056552	0.000673493	0.000419599	0.000509548	0.000606808	0.000589032	0.000491019
K02314	0.312321	dnaB	replicative DNA helicase	EC:3.6.4.12	ko04112|ko03030	Cellular Processes; Cell growth and death; Cell cycle - Caulobacter|Genetic Information Processing; Replication and repair; DNA replication	0.000590909	0.00049142	0.00108233	0.831633	-	0.000566258	0.000415204	0.000407688	0.000573266	0.000494839	0.00065955	0.000787224	0.00150204	0.000167128	0.000467239	0.000588437	0.00046204	0.000883827	0.000329508	0.00051684	0.000300353	0.000393362	0.000547503	0.000252928	0.000534586	0.000526247	0.000344827	0.000453849	0.000813209	0.000529436	0.000521618
K07263	0.0463866	pqqL	zinc protease	EC:3.4.24.-	-	-	0.000624092	0.00045501	0.0010791	0.729076	-	0.000736394	0.00043969	0.000611539	0.000648202	0.000640869	0.000764958	0.000600881	0.000838225	0.000313141	0.000843212	0.000666255	0.000385734	0.00044052	0.00023653	0.000443322	0.000337276	0.000458806	0.000566746	0.000112781	0.00078755	0.000473811	0.000415654	0.000647362	0.000539765	0.000635092	0.000523952
K03798	0.435731	ftsH, hflB	cell division protease FtsH	EC:3.4.24.-	-	-	0.000562445	0.000512984	0.00107543	0.912062	-	0.000712804	0.00047392	0.00054025	0.000624381	0.000553077	0.000776726	0.000604957	0.000564185	0.000185104	0.000614257	0.000621983	0.000477692	0.000683622	0.00039153	0.000644831	0.000412588	0.000514663	0.000625642	0.000222296	0.000602614	0.000586589	0.000371259	0.000528125	0.000572051	0.000570209	0.000422309
K03499	0.930987	trkA	-	-	-	-	0.000547735	0.000527485	0.00107522	0.96303	-	0.000620574	0.000388616	0.000504863	0.00059922	0.000561274	0.000647826	0.000785647	0.000533128	0.000192791	0.000645094	0.000568786	0.000525004	0.000609222	0.000406966	0.00063709	0.000360066	0.00043078	0.000688927	0.000188923	0.000581658	0.000653307	0.000398584	0.000645781	0.000728522	0.000624625	0.000486179
K03695	0.112351	clpB	-	-	-	-	0.000586918	0.000487162	0.00107408	0.830033	-	0.000828701	0.00036714	0.000533095	0.000665233	0.000671627	0.000738622	0.000655792	0.000638301	0.000222089	0.000721087	0.000562993	0.000438341	0.000537162	0.000322171	0.000571043	0.000398253	0.00053642	0.000598967	0.000151726	0.000639144	0.000482713	0.000382386	0.000563365	0.000662593	0.000601556	0.00038783
K03496	0.370844	parA, soj	chromosome partitioning protein	-	-	-	0.000567854	0.000502742	0.0010706	0.885336	-	0.000649682	0.000385557	0.000469923	0.000559148	0.000574695	0.000669607	0.000803502	0.0006114	0.000243014	0.000703067	0.000623262	0.000521398	0.000480824	0.000370971	0.000593863	0.000447757	0.000466062	0.000649309	0.00011313	0.000657538	0.0005756	0.000386972	0.000616299	0.000674581	0.000670312	0.000488127
K00549	0.58336	metE	5-methyltetrahydropteroyltriglutamate--homocysteine methyltransferase	EC:2.1.1.14	ko01230|ko00450|ko00270	Metabolism; Overview; Biosynthesis of amino acids|Metabolism; Metabolism of other amino acids; Selenocompound metabolism|Metabolism; Amino acid metabolism; Cysteine and methionine metabolism	0.000523183	0.000544622	0.00106781	1.04098	+	0.000595078	0.000392592	0.000439177	0.000614056	0.000546031	0.000572368	0.000867721	0.000397072	0.000196493	0.000651473	0.000501755	0.00050438	0.000745322	0.000408843	0.000712418	0.000244451	0.000462378	0.0006819	0.000333466	0.000659129	0.000637903	0.000389881	0.000547935	0.000711845	0.00047337	0.000446147
K02529	1	lacI, galR	LacI family transcriptional regulator	-	-	-	0.000531845	0.00052687	0.00105872	0.990645	-	0.000492408	0.000363892	0.000443565	0.00059023	0.000488551	0.000613661	0.000841365	0.000518887	0.000161036	0.000578716	0.000722095	0.000567739	0.000711892	0.000492671	0.000577604	0.000304324	0.000463575	0.000668398	0.000275043	0.000625291	0.000728874	0.000410013	0.000474109	0.000590645	0.000729564	0.000509549
K03427	0.0262294	hsdM	type I restriction enzyme M protein	EC:2.1.1.72	-	-	0.000611069	0.000447254	0.00105832	0.73192	-	0.000670879	0.000646627	0.00062363	0.000596698	0.000655556	0.000911315	0.000769243	0.000656367	0.000303775	0.000440221	0.000683166	0.00037535	0.000572611	0.000436584	0.000632124	0.000385134	0.000358775	0.000509676	0.000145181	0.00071151	0.000528374	0.000278028	0.000451731	0.000357317	0.000482586	0.00035964
K03406	0.83986	mcp	methyl-accepting chemotaxis protein	-	ko02030|ko02020	Cellular Processes; Cell motility; Bacterial chemotaxis|Environmental Information Processing; Signal transduction; Two-component system	0.000541859	0.000509682	0.00105154	0.940618	-	0.000174259	0.000475082	0.00135403	0.000491977	0.000810586	0.000483148	0.000376497	0.00101095	0.000139216	3.64488e-05	0.000621389	0.000528734	0.000285601	0.000358911	0.00056678	0.00156495	0.000966655	0.00023605	2.05776e-05	0.000206903	0.000643828	0.000588199	0.000562747	0.000114992	0.00127793	0.000810954
K01417	0.370844	MEP	extracellular elastinolytic metalloproteinase	EC:3.4.24.-	-	-	0.000539642	0.000509254	0.0010489	0.943689	-	0.000609061	0.000396373	0.000568889	0.000629424	0.000553701	0.000646113	0.000607152	0.000554166	0.000243201	0.000658472	0.000452107	0.000557042	0.000769227	0.000386275	0.000566584	0.000405536	0.000448318	0.000566661	0.000286946	0.000583168	0.000558417	0.000470108	0.000489937	0.000579874	0.000557308	0.000456327
K08884	0.435731	K08884	serine/threonine protein kinase, bacterial	EC:2.7.11.1	-	-	0.000493201	0.000549603	0.0010428	1.11436	+	0.000615312	0.000298201	0.000406924	0.000381577	0.000370053	0.00051211	0.000853312	0.000378266	0.000175278	0.000586446	0.000797377	0.000543558	0.000720077	0.000467688	0.000749125	0.000376661	0.000477612	0.000793157	0.000143416	0.000483789	0.000637974	0.000386063	0.000646902	0.000712772	0.000566802	0.000416645
K16089	0.014138	TC.FEV.OM2, fepA, iroN, cirA, pfeA, cfrA, hmuR	outer membrane receptor for ferrienterochelin and colicins	-	-	-	0.00061109	0.000431206	0.0010423	0.705633	-	0.000729649	0.000483761	0.00056825	0.00057893	0.00078713	0.000772093	0.000475487	0.000832465	0.000308698	0.000677838	0.000718335	0.000400449	0.000411353	0.000269235	0.000419271	0.000396878	0.000446495	0.000503651	9.54915e-05	0.000717768	0.000435232	0.000392366	0.000633563	0.000453163	0.000552469	0.00039968
K00059	0.54437	fabG	3-oxoacyl-[acyl-carrier protein] reductase	EC:1.1.1.100	ko01212|ko01040|ko00061|ko00780	Metabolism; Overview; Fatty acid metabolism|Metabolism; Lipid metabolism; Biosynthesis of unsaturated fatty acids|Metabolism; Lipid metabolism; Fatty acid biosynthesis|Metabolism; Metabolism of cofactors and vitamins; Biotin metabolism	0.000540137	0.000501454	0.00104159	0.928384	-	0.00054247	0.000366432	0.000534839	0.000574972	0.000585464	0.00061261	0.00060793	0.00058275	0.000268403	0.000748183	0.000573866	0.000483724	0.000650041	0.000302562	0.000525051	0.000351948	0.00043724	0.00068126	0.000230498	0.000670839	0.000507306	0.000428946	0.0005494	0.000682359	0.00054161	0.000454383
K04567	0.312321	KARS, lysS	lysyl-tRNA synthetase, class II	EC:6.1.1.6	ko00970	Genetic Information Processing; Translation; Aminoacyl-tRNA biosynthesis	0.000547308	0.000488646	0.00103595	0.892819	-	0.000689775	0.000429538	0.000476311	0.000634345	0.000536225	0.000691312	0.000677978	0.000560026	0.000200294	0.000671023	0.000511038	0.000489825	0.000530161	0.000380337	0.000607859	0.000343804	0.000514097	0.000635328	0.000189801	0.000525607	0.000510528	0.000398939	0.000511664	0.000715632	0.000532634	0.000436583
K00602	0.370844	purH	phosphoribosylaminoimidazolecarboxamide formyltransferase / IMP cyclohydrolase	EC:2.1.2.3 3.5.4.10	ko00670|ko00230	Metabolism; Metabolism of cofactors and vitamins; One carbon pool by folate|Metabolism; Nucleotide metabolism; Purine metabolism	0.000536356	0.000497399	0.00103375	0.927366	-	0.000590243	0.000365092	0.000446912	0.000600429	0.000541648	0.000645489	0.000658409	0.000580476	0.000205862	0.000673065	0.000614427	0.000514221	0.000518366	0.000346403	0.000505527	0.000311172	0.000512322	0.000648484	0.000244455	0.000702577	0.000574559	0.000412889	0.000540605	0.000651425	0.000550952	0.000463828
K00088	0.402504	guaB	IMP dehydrogenase	EC:1.1.1.205	ko00230|ko00983	Metabolism; Nucleotide metabolism; Purine metabolism|Metabolism; Xenobiotics biodegradation and metabolism; Drug metabolism - other enzymes	0.000537347	0.000494205	0.00103155	0.919712	-	0.000590557	0.000378497	0.000471548	0.000533155	0.000565279	0.000563519	0.000764428	0.000544471	0.000205997	0.000668686	0.000624286	0.000537746	0.000541305	0.000364828	0.000522247	0.000404789	0.000463357	0.00066885	0.000176468	0.000616552	0.000590301	0.000382776	0.000530125	0.000668865	0.000595135	0.000471212
K01885	0.157213	EARS, gltX	glutamyl-tRNA synthetase	EC:6.1.1.17	ko00860|ko00970	Metabolism; Metabolism of cofactors and vitamins; Porphyrin and chlorophyll metabolism|Genetic Information Processing; Translation; Aminoacyl-tRNA biosynthesis	0.000566157	0.000458409	0.00102457	0.809686	-	0.000697356	0.000395423	0.000514621	0.00063225	0.000577483	0.000667126	0.000740753	0.000565096	0.000233141	0.000820375	0.000492735	0.000457523	0.000433196	0.000260639	0.000593521	0.000328599	0.000450717	0.000596745	0.000135536	0.00057801	0.000519196	0.000379963	0.000594319	0.000630467	0.000606306	0.000423401
K01810	0.623605	GPI, pgi	glucose-6-phosphate isomerase	EC:5.3.1.9	ko01200|ko00500|ko00010|ko00520|ko00030	Metabolism; Overview; Carbon metabolism|Metabolism; Carbohydrate metabolism; Starch and sucrose metabolism|Metabolism; Carbohydrate metabolism; Glycolysis / Gluconeogenesis|Metabolism; Carbohydrate metabolism; Amino sugar and nucleotide sugar metabolism|Metabolism; Carbohydrate metabolism; Pentose phosphate pathway	0.000535925	0.000486506	0.00102243	0.907786	-	0.000556654	0.000330471	0.000541391	0.00066529	0.000553612	0.000579424	0.00067456	0.000505858	0.000249927	0.000779316	0.000482597	0.000512005	0.00058323	0.000356178	0.000596623	0.000298477	0.000485758	0.000612764	0.000243012	0.000622696	0.000502554	0.0004043	0.000570468	0.000562007	0.000643714	0.000447696
K06901	0.58336	pbuG	putative MFS transporter, AGZA family, xanthine/uracil permease	-	-	-	0.00052506	0.000488123	0.00101318	0.929653	-	0.000584089	0.000345186	0.000477406	0.00067746	0.000520945	0.00059689	0.000634251	0.000528483	0.000167257	0.000660461	0.000558772	0.000549515	0.000527668	0.000354774	0.000566003	0.000360065	0.000458572	0.000661028	0.000190015	0.000568383	0.000563817	0.000378688	0.000576006	0.000652461	0.000532305	0.000466093
K02342	0.112351	DPO3E, dnaQ	DNA polymerase III subunit epsilon	EC:2.7.7.7	ko03030|ko00230|ko00240|ko03440|ko03430	Genetic Information Processing; Replication and repair; DNA replication|Metabolism; Nucleotide metabolism; Purine metabolism|Metabolism; Nucleotide metabolism; Pyrimidine metabolism|Genetic Information Processing; Replication and repair; Homologous recombination|Genetic Information Processing; Replication and repair; Mismatch repair	0.000558128	0.00045284	0.00101097	0.811357	-	0.00071564	0.000419836	0.000484558	0.000623494	0.000572628	0.000656072	0.000745492	0.000588761	0.000220501	0.000709456	0.0005101	0.000450993	0.000500829	0.000304389	0.000499381	0.000252229	0.000451544	0.000576678	0.000178201	0.000670331	0.000479412	0.000371018	0.000603403	0.00054667	0.000578078	0.000427456
K01868	0.126022	TARS, thrS	threonyl-tRNA synthetase	EC:6.1.1.3	ko00970	Genetic Information Processing; Translation; Aminoacyl-tRNA biosynthesis	0.000534467	0.000474068	0.00100854	0.886993	-	0.000669286	0.000430584	0.000496986	0.000577609	0.000537647	0.000721179	0.000641663	0.000571743	0.00019104	0.000532608	0.000541713	0.000501541	0.000603647	0.000409852	0.000532081	0.000347958	0.000458735	0.000588801	0.000244095	0.000524646	0.000559745	0.000415496	0.00047215	0.000531615	0.000558114	0.000397082
K01142	0.58336	E3.1.11.2, xthA	exodeoxyribonuclease III	EC:3.1.11.2	ko03410	Genetic Information Processing; Replication and repair; Base excision repair	0.000529035	0.000478252	0.00100729	0.904009	-	0.000630874	0.000334035	0.000493237	0.000688951	0.000531754	0.000566872	0.000789877	0.000453421	0.000208509	0.00074984	0.000413369	0.000487675	0.000527508	0.000341969	0.000605907	0.000261179	0.000425769	0.000616072	0.000205189	0.000692729	0.000504324	0.000383768	0.000578096	0.000596517	0.0006442	0.000414661
K01448	0.285476	E3.5.1.28B, amiA, amiB, amiC	N-acetylmuramoyl-L-alanine amidase	EC:3.5.1.28	-	-	0.000530901	0.000473222	0.00100412	0.891356	-	0.000587805	0.000374505	0.000513053	0.000581405	0.000554317	0.000583868	0.000718763	0.000514772	0.000153585	0.000581054	0.000611207	0.000596476	0.000520181	0.000349322	0.000604786	0.000313786	0.000431106	0.000649496	0.000224334	0.000539482	0.000599588	0.000360635	0.000548557	0.000537389	0.000526556	0.000489306
K01756	0.930987	purB, ADSL	adenylosuccinate lyase	EC:4.3.2.2	ko00250|ko00230	Metabolism; Amino acid metabolism; Alanine, aspartate and glutamate metabolism|Metabolism; Nucleotide metabolism; Purine metabolism	0.000513785	0.00048883	0.00100261	0.951429	-	0.000556617	0.000308564	0.00048935	0.000632634	0.000556701	0.000555689	0.000734356	0.000464891	0.000231766	0.000655157	0.000502764	0.000476929	0.000640666	0.000346586	0.00054122	0.000278491	0.000491186	0.000640823	0.000257581	0.000614812	0.000556754	0.000401689	0.000535831	0.000560317	0.000576546	0.000462654
K00873	0.0782522	PK, pyk	pyruvate kinase	EC:2.7.1.40	ko00010|ko00230|ko01230|ko01200|ko05203|ko05230|ko04930|ko00620	Metabolism; Carbohydrate metabolism; Glycolysis / Gluconeogenesis|Metabolism; Nucleotide metabolism; Purine metabolism|Metabolism; Overview; Biosynthesis of amino acids|Metabolism; Overview; Carbon metabolism|Human Diseases; Cancers; Viral carcinogenesis|Human Diseases; Cancers; Central carbon metabolism in cancer|Human Diseases; Endocrine and metabolic diseases; Type II diabetes mellitus|Metabol…	0.000544001	0.000457195	0.0010012	0.84043	-	0.000613412	0.00045143	0.000445461	0.000630637	0.000601031	0.000635376	0.000730345	0.000549867	0.000212548	0.000668001	0.00048311	0.000506794	0.000533334	0.000369899	0.00052622	0.000299175	0.000480914	0.000613117	0.000205064	0.000556312	0.00053994	0.000391654	0.00046877	0.000501937	0.000630151	0.000466877
K03110	0.83986	ftsY	fused signal recognition particle receptor	-	ko03060|ko03070	Genetic Information Processing; Folding, sorting and degradation; Protein export|Environmental Information Processing; Membrane transport; Bacterial secretion system	0.000522919	0.00047316	0.000996079	0.904844	-	0.000516808	0.000338025	0.000503117	0.000576134	0.000525422	0.000554086	0.000674599	0.000523604	0.00022057	0.000901778	0.000461333	0.000479551	0.000541358	0.000354543	0.000487002	0.000263933	0.000438822	0.00061259	0.000219718	0.00055837	0.000676515	0.000297817	0.000647737	0.000579515	0.000566187	0.00051364
K00820	0.930987	glmS, GFPT	glucosamine--fructose-6-phosphate aminotransferase (isomerizing)	EC:2.6.1.16	ko00250|ko00520	Metabolism; Amino acid metabolism; Alanine, aspartate and glutamate metabolism|Metabolism; Carbohydrate metabolism; Amino sugar and nucleotide sugar metabolism	0.000509936	0.000484557	0.000994494	0.950232	-	0.000506089	0.000308755	0.000472597	0.000535613	0.000533323	0.000493175	0.000746107	0.000454615	0.000195606	0.000861779	0.000494898	0.000516678	0.000590212	0.000353997	0.000572532	0.000312154	0.000469895	0.000603664	0.000265723	0.00061491	0.000576665	0.000365888	0.000491981	0.000597069	0.000575308	0.000440613
K09458	0.260236	fabF	3-oxoacyl-[acyl-carrier-protein] synthase II	EC:2.3.1.179	ko00061|ko00780|ko01212	Metabolism; Lipid metabolism; Fatty acid biosynthesis|Metabolism; Metabolism of cofactors and vitamins; Biotin metabolism|Metabolism; Overview; Fatty acid metabolism	0.000535669	0.000456919	0.000992588	0.852989	-	0.000590537	0.000279035	0.000453772	0.000589459	0.000602996	0.000563327	0.000608465	0.000609393	0.000258356	0.000800248	0.00051808	0.000554355	0.000525413	0.000276309	0.000511545	0.000285307	0.000505166	0.000595425	0.000174123	0.00065307	0.000454888	0.000339492	0.000539931	0.000622364	0.000610342	0.000427573
K01887	0.053098	RARS, argS	arginyl-tRNA synthetase	EC:6.1.1.19	ko00970	Genetic Information Processing; Translation; Aminoacyl-tRNA biosynthesis	0.000540071	0.000452413	0.000992484	0.837691	-	0.000681039	0.000450653	0.000547501	0.000612671	0.000536208	0.000664698	0.000647015	0.000586578	0.000174474	0.00051047	0.000564079	0.000505471	0.000533992	0.000332592	0.00057717	0.000355411	0.000442732	0.000598377	0.000158084	0.000543462	0.000534201	0.00036752	0.000440934	0.000544476	0.000604939	0.000457985
K00239	0.236584	sdhA, frdA	succinate dehydrogenase / fumarate reductase, flavoprotein subunit	EC:1.3.5.1 1.3.5.4	ko00650|ko05134|ko01200|ko00720|ko00020|ko00190	Metabolism; Carbohydrate metabolism; Butanoate metabolism|Human Diseases; Infectious diseases; Legionellosis|Metabolism; Overview; Carbon metabolism|Metabolism; Energy metabolism; Carbon fixation pathways in prokaryotes|Metabolism; Carbohydrate metabolism; Citrate cycle (TCA cycle)|Metabolism; Energy metabolism; Oxidative phosphorylation	0.00054178	0.000448902	0.000990682	0.82857	-	0.000607909	0.000300571	0.000468254	0.000613004	0.000535531	0.000516009	0.000809989	0.00058179	0.000269579	0.00070563	0.00052314	0.000569948	0.000495449	0.000300774	0.000517227	0.000233411	0.000469005	0.000638356	0.000116235	0.000619639	0.000517226	0.000348692	0.000597294	0.000533521	0.000579473	0.00050193
K06207	0.0782522	typA, bipA	-	-	-	-	0.000539328	0.000450403	0.000989731	0.835119	-	0.000698149	0.00045946	0.000431074	0.000601208	0.000552284	0.000661364	0.000642869	0.000577707	0.000188515	0.000588196	0.000579796	0.000491315	0.000533813	0.000356868	0.000594874	0.000306475	0.000462565	0.000580521	0.000198995	0.000523483	0.000527747	0.00034592	0.000480856	0.000492722	0.00052352	0.000419652
K00790	0.285476	murA	UDP-N-acetylglucosamine 1-carboxyvinyltransferase	EC:2.5.1.7	ko00520|ko00550	Metabolism; Carbohydrate metabolism; Amino sugar and nucleotide sugar metabolism|Metabolism; Glycan biosynthesis and metabolism; Peptidoglycan biosynthesis	0.000521614	0.000461559	0.000983172	0.884867	-	0.000660223	0.000346174	0.000436033	0.00054517	0.000503931	0.00064121	0.000672838	0.000530664	0.000232192	0.000691689	0.000486971	0.00051227	0.000572599	0.000338626	0.00051166	0.000293945	0.000433419	0.000578746	0.00026338	0.000580653	0.000517457	0.000398608	0.000474326	0.000575285	0.000535832	0.000460436
K00925	0.402504	ackA	acetate kinase	EC:2.7.2.1	ko00640|ko00680|ko00430|ko01200|ko00620|ko00720	Metabolism; Carbohydrate metabolism; Propanoate metabolism|Metabolism; Energy metabolism; Methane metabolism|Metabolism; Metabolism of other amino acids; Taurine and hypotaurine metabolism|Metabolism; Overview; Carbon metabolism|Metabolism; Carbohydrate metabolism; Pyruvate metabolism|Metabolism; Energy metabolism; Carbon fixation pathways in prokaryotes	0.000515088	0.000466575	0.000981663	0.905815	-	0.000551972	0.000355196	0.0004592	0.000666114	0.000545916	0.000576432	0.000617841	0.000534509	0.000247556	0.000675874	0.000499702	0.000450749	0.000536342	0.000324295	0.000537512	0.000271756	0.000419746	0.000596529	0.000240252	0.000647058	0.000490725	0.000365433	0.000545883	0.000623368	0.000562245	0.000482273
K03086	0.0262294	SIG1, rpoD	RNA polymerase primary sigma factor	-	-	-	0.000550961	0.000430615	0.000981575	0.781571	-	0.000672079	0.000457196	0.000500054	0.000627619	0.000664674	0.000735755	0.000584187	0.000595654	0.000246714	0.00054727	0.000537468	0.000442857	0.000526821	0.000333258	0.000509228	0.000287996	0.000418979	0.000545581	0.000166766	0.000585617	0.000511226	0.000355414	0.000470051	0.000456436	0.000562771	0.000462564
K03797	0.00609895	E3.4.21.102, prc, ctpA	carboxyl-terminal processing protease	EC:3.4.21.102	-	-	0.000596275	0.000383312	0.000979587	0.642844	-	0.000765831	0.00053253	0.000615694	0.000620724	0.000636859	0.000866496	0.000475437	0.000854852	0.000220857	0.000459071	0.000709022	0.000397932	0.000378858	0.000241903	0.000378544	0.000332245	0.000395242	0.000565996	8.38028e-05	0.000564273	0.000468141	0.000308278	0.000507962	0.000374499	0.000471915	0.000426909
K00975	0.402504	glgC	glucose-1-phosphate adenylyltransferase	EC:2.7.7.27	ko00520|ko00500	Metabolism; Carbohydrate metabolism; Amino sugar and nucleotide sugar metabolism|Metabolism; Carbohydrate metabolism; Starch and sucrose metabolism	0.000508373	0.000468144	0.000976518	0.920867	-	0.000562074	0.000437175	0.000424659	0.000547934	0.000522124	0.000672181	0.000659436	0.00049403	0.000178661	0.000527448	0.000563313	0.000511446	0.00061918	0.000398154	0.000520549	0.000348656	0.000424538	0.000565282	0.00024853	0.00053184	0.000602396	0.000359174	0.000467672	0.000531762	0.000529062	0.000423256
K04485	0.140955	sms, radA	DNA repair protein RadA/Sms	-	-	-	0.000523488	0.000450033	0.000973521	0.859681	-	0.000584502	0.000353304	0.000429556	0.000566922	0.000562062	0.000656552	0.000664749	0.000583279	0.000215746	0.000671065	0.000525663	0.000468458	0.00050572	0.000333867	0.000479203	0.000313948	0.000451432	0.000555213	0.000234563	0.000585521	0.000486508	0.000345068	0.000589218	0.000520134	0.000534622	0.000413531
K01928	0.0689643	murE	UDP-N-acetylmuramoyl-L-alanyl-D-glutamate--2,6-diaminopimelate ligase	EC:6.3.2.13	ko00550|ko00300	Metabolism; Glycan biosynthesis and metabolism; Peptidoglycan biosynthesis|Metabolism; Amino acid metabolism; Lysine biosynthesis	0.000526711	0.000439016	0.000965727	0.833505	-	0.00059384	0.000405684	0.000441363	0.000576937	0.000566968	0.000708389	0.000723404	0.000550988	0.000206559	0.000604569	0.000489864	0.000451965	0.000541539	0.000319731	0.000508649	0.000318885	0.000424442	0.000550398	0.000193233	0.000532653	0.000484224	0.000349824	0.000491512	0.000553102	0.000578807	0.000400091
K01881	0.0689643	PARS, proS	prolyl-tRNA synthetase	EC:6.1.1.15	ko00970	Genetic Information Processing; Translation; Aminoacyl-tRNA biosynthesis	0.000519468	0.000445922	0.00096539	0.85842	-	0.000608154	0.000435086	0.000472053	0.00057283	0.000555783	0.000694324	0.000598442	0.000538579	0.000195614	0.000590022	0.000513546	0.000459185	0.000593245	0.000324371	0.00051296	0.000344904	0.000446843	0.00055048	0.000249366	0.00052675	0.00047238	0.000366275	0.000430569	0.000532918	0.000481725	0.000401087
K01883	0.0885338	CARS, cysS	cysteinyl-tRNA synthetase	EC:6.1.1.16	ko00970	Genetic Information Processing; Translation; Aminoacyl-tRNA biosynthesis	0.000525153	0.000439215	0.000964368	0.836357	-	0.000634366	0.000423542	0.000445931	0.00064988	0.00052942	0.000692695	0.000672363	0.000538631	0.000185584	0.000561035	0.000514931	0.000453456	0.000547335	0.00031852	0.000433611	0.000283035	0.000439921	0.000505436	0.000201388	0.000608031	0.000492896	0.000364949	0.000514646	0.000560814	0.000496109	0.000368146
K03654	0.0689643	recQ	ATP-dependent DNA helicase RecQ	EC:3.6.4.12	ko03018	Genetic Information Processing; Folding, sorting and degradation; RNA degradation	0.000529411	0.000434041	0.000963452	0.819857	-	0.000615134	0.000375445	0.000543054	0.000543111	0.000588251	0.000638223	0.000487741	0.000626535	0.000242323	0.000740257	0.000549378	0.000403479	0.000462014	0.000239469	0.000490585	0.000390194	0.000435926	0.000532922	0.000145853	0.000601248	0.000429488	0.000375062	0.000496074	0.000609659	0.000497361	0.000479254
K01710	0.285476	E4.2.1.46, rfbB, rffG	dTDP-glucose 4,6-dehydratase	EC:4.2.1.46	ko00523|ko01055|ko00521	Metabolism; Metabolism of terpenoids and polyketides; Polyketide sugar unit biosynthesis|Metabolism; Metabolism of terpenoids and polyketides; Biosynthesis of vancomycin group antibiotics|Metabolism; Biosynthesis of other secondary metabolites; Streptomycin biosynthesis	0.000499693	0.000463125	0.000962818	0.92682	-	0.00052508	0.000349618	0.000475245	0.000654654	0.000472167	0.000630046	0.000584682	0.000545922	0.000199603	0.000578423	0.000503502	0.000477369	0.000643801	0.000356261	0.000648423	0.00034629	0.000472362	0.000564382	0.000266522	0.000514426	0.000469106	0.000349369	0.000446223	0.000480335	0.000497279	0.000403058
K00648	0.506721	fabH	3-oxoacyl-[acyl-carrier-protein] synthase III	EC:2.3.1.180	ko01212|ko00061	Metabolism; Overview; Fatty acid metabolism|Metabolism; Lipid metabolism; Fatty acid biosynthesis	0.000500042	0.000460025	0.000960068	0.919973	-	0.000566583	0.000318155	0.000450924	0.000580859	0.000565691	0.00055398	0.000564142	0.000547073	0.000205581	0.000753847	0.000450869	0.000442804	0.000587619	0.00027417	0.000525952	0.000294668	0.00039755	0.000544075	0.00020955	0.000659364	0.000475841	0.000336543	0.000538177	0.000676793	0.000445403	0.000447995
K00560	0.0998774	thyA, TYMS	thymidylate synthase	EC:2.1.1.45	ko00670|ko00240	Metabolism; Metabolism of cofactors and vitamins; One carbon pool by folate|Metabolism; Nucleotide metabolism; Pyrimidine metabolism	0.000542525	0.000416604	0.000959128	0.767899	-	0.00088004	0.000394086	0.000390567	0.000566705	0.000560379	0.000722941	0.000663781	0.000524912	0.00027066	0.000635561	0.000482865	0.000417799	0.000530052	0.000254337	0.000597269	0.000240732	0.00041104	0.000509454	0.000165502	0.000591928	0.000450229	0.000306429	0.000482861	0.000459413	0.00044414	0.000404699
K01409	0.140955	KAE1, tsaD, QRI7	N6-L-threonylcarbamoyladenine synthase	EC:2.3.1.234	-	-	0.000512072	0.000444634	0.000956706	0.868304	-	0.00063195	0.000360036	0.000415371	0.000587668	0.000498463	0.000637461	0.000666073	0.00049944	0.000186679	0.000611836	0.000547077	0.00050281	0.000577262	0.000342883	0.000547975	0.000304384	0.000430378	0.000570844	0.000222988	0.000476926	0.000525841	0.000335522	0.000479144	0.000521463	0.0005558	0.00044929
K00133	0.214494	asd	aspartate-semialdehyde dehydrogenase	EC:1.2.1.11	ko00260|ko01210|ko01230|ko00300|ko00270	Metabolism; Amino acid metabolism; Glycine, serine and threonine metabolism|Metabolism; Overview; 2-Oxocarboxylic acid metabolism|Metabolism; Overview; Biosynthesis of amino acids|Metabolism; Amino acid metabolism; Lysine biosynthesis|Metabolism; Amino acid metabolism; Cysteine and methionine metabolism	0.000517684	0.000435744	0.000953427	0.841718	-	0.000605523	0.000316799	0.000450821	0.000597645	0.000566526	0.000546969	0.000665966	0.000508789	0.00026156	0.000760897	0.000456574	0.000474135	0.000486713	0.000274836	0.000500313	0.000207819	0.000403648	0.000551035	0.000200423	0.000597129	0.000456938	0.000378349	0.000589946	0.000581775	0.000621798	0.000439161
K05592	0.435731	deaD, cshA	ATP-dependent RNA helicase DeaD	EC:3.6.4.13	ko03018	Genetic Information Processing; Folding, sorting and degradation; RNA degradation	0.000497781	0.000455475	0.000953256	0.915011	-	0.000611709	0.000398713	0.00037267	0.00045747	0.000486544	0.000629974	0.000653917	0.000573778	0.000154245	0.000498091	0.000608215	0.000528041	0.00050993	0.000383196	0.000425382	0.000332291	0.000414269	0.000630207	0.000175972	0.000497049	0.000620849	0.00033501	0.000575361	0.000566184	0.000501207	0.000405487
K02343	0.174853	DPO3G, dnaX	DNA polymerase III subunit gamma/tau	EC:2.7.7.7	ko00230|ko03030|ko03440|ko03430|ko00240	Metabolism; Nucleotide metabolism; Purine metabolism|Genetic Information Processing; Replication and repair; DNA replication|Genetic Information Processing; Replication and repair; Homologous recombination|Genetic Information Processing; Replication and repair; Mismatch repair|Metabolism; Nucleotide metabolism; Pyrimidine metabolism	0.000511088	0.000442105	0.000953193	0.865027	-	0.000567993	0.000417241	0.000469681	0.000516597	0.000525222	0.000636777	0.000632058	0.000486146	0.000208248	0.000604545	0.000566489	0.000502061	0.000566891	0.000306694	0.000490495	0.000300581	0.000410017	0.000620949	0.000171191	0.000482791	0.000542593	0.000357025	0.000426954	0.000629077	0.000524302	0.000433995
K00384	0.140955	trxB	thioredoxin reductase (NADPH)	EC:1.8.1.9	ko00240|ko00450	Metabolism; Nucleotide metabolism; Pyrimidine metabolism|Metabolism; Metabolism of other amino acids; Selenocompound metabolism	0.000508688	0.000444241	0.000952929	0.873307	-	0.000637319	0.000407048	0.000513379	0.000599736	0.000546586	0.000596792	0.000570919	0.000496322	0.000214296	0.000559871	0.000495117	0.000466873	0.000610531	0.000346109	0.000571807	0.000321784	0.00044731	0.000540691	0.000212527	0.000507188	0.000461939	0.000358734	0.000410014	0.000542259	0.000531386	0.00036727
K02621	0.214494	parC	topoisomerase IV subunit A	EC:5.99.1.-	-	-	0.000503164	0.000442455	0.000945618	0.879345	-	0.000591651	0.000311755	0.000515549	0.000636789	0.000521939	0.000575121	0.000554001	0.000520411	0.000251073	0.000745884	0.000414264	0.000399528	0.000552922	0.00028192	0.000484459	0.00028776	0.000450742	0.000481142	0.000275317	0.000670288	0.000365842	0.000419992	0.000495194	0.000543879	0.000550274	0.000375211
K03424	0.0404041	tatD	TatD DNase family protein	EC:3.1.21.-	-	-	0.000516897	0.00042217	0.000939066	0.816739	-	0.000573363	0.000425674	0.0005411	0.000554601	0.000603669	0.000620632	0.000572386	0.000542914	0.000236493	0.000641952	0.000435675	0.000454303	0.000563983	0.000262447	0.0004503	0.000282924	0.000423956	0.000534038	0.000193383	0.000568219	0.000485774	0.000330671	0.000454101	0.00051624	0.000522481	0.000396315
K01689	0.0463866	ENO, eno	enolase	EC:4.2.1.11	ko01230|ko00680|ko03018|ko01200|ko04066|ko00010	Metabolism; Overview; Biosynthesis of amino acids|Metabolism; Energy metabolism; Methane metabolism|Genetic Information Processing; Folding, sorting and degradation; RNA degradation|Metabolism; Overview; Carbon metabolism|Environmental Information Processing; Signal transduction; HIF-1 signaling pathway|Metabolism; Carbohydrate metabolism; Glycolysis / Gluconeogenesis	0.000500457	0.000436525	0.000936982	0.872252	-	0.000578297	0.00038518	0.00038731	0.000580418	0.000541021	0.000643542	0.000567991	0.000551857	0.000193685	0.000549779	0.000542938	0.000483467	0.000467988	0.000363272	0.000459049	0.000325847	0.000475078	0.000565797	0.000207646	0.000515667	0.000515877	0.000355358	0.000495787	0.000490934	0.000498541	0.000392541
K00764	0.214494	purF, PPAT	amidophosphoribosyltransferase	EC:2.4.2.14	ko00230|ko00250	Metabolism; Nucleotide metabolism; Purine metabolism|Metabolism; Amino acid metabolism; Alanine, aspartate and glutamate metabolism	0.000490365	0.00043724	0.000927606	0.891663	-	0.000559346	0.000337636	0.000444237	0.00054658	0.000510712	0.000588267	0.000512689	0.000492512	0.000185701	0.000693415	0.000570357	0.000442929	0.000478957	0.000334882	0.00051835	0.000326114	0.000443077	0.00053067	0.000212731	0.000559849	0.000471754	0.000350973	0.000481725	0.000537803	0.000491663	0.000387526
K03650	0.140955	mnmE, trmE, MSS1	tRNA modification GTPase	EC:3.6.-.-	-	-	0.000492014	0.000424042	0.000916056	0.861848	-	0.000517583	0.00031114	0.000515689	0.000531614	0.00054412	0.000541473	0.000640936	0.000478571	0.000291122	0.000716228	0.000375558	0.000440141	0.000506525	0.000246316	0.000514411	0.000266239	0.000401204	0.000511403	0.000217829	0.000620047	0.000437746	0.000371912	0.000436054	0.000558815	0.000643529	0.00045322
K03686	0.665006	dnaJ	molecular chaperone DnaJ	-	-	-	0.000470917	0.000444741	0.000915658	0.944414	-	0.000581438	0.000333344	0.000460583	0.000522485	0.000449499	0.000611822	0.000643081	0.000427304	0.000183161	0.000513076	0.000478131	0.000447082	0.000588203	0.000324452	0.00051294	0.000278636	0.000421601	0.000563358	0.000185467	0.000528118	0.000525497	0.000372063	0.000440664	0.000595887	0.000480204	0.000420749
K01265	0.053098	map	methionyl aminopeptidase	EC:3.4.11.18	-	-	0.000509361	0.000405877	0.000915237	0.796836	-	0.000601122	0.000392035	0.000395919	0.000545012	0.000522587	0.000614468	0.00071377	0.000557213	0.00019512	0.000576581	0.000542664	0.000455836	0.000428169	0.000338238	0.000448479	0.000267062	0.000414178	0.000601489	0.000140785	0.000500021	0.00049698	0.000322524	0.000456172	0.000456423	0.000567709	0.000406631
K03596	0.0225761	lepA	GTP-binding protein LepA	-	ko05134	Human Diseases; Infectious diseases; Legionellosis	0.000504906	0.00040735	0.000912256	0.806785	-	0.000634123	0.000477447	0.000430864	0.000554585	0.000520882	0.000675537	0.000620131	0.000525269	0.000180802	0.000520575	0.000487965	0.000430686	0.000549043	0.000316417	0.000477979	0.000349689	0.000425132	0.000472801	0.00018866	0.000476968	0.000499736	0.000313322	0.000380246	0.000438208	0.000468144	0.00039298
K03308	0.402504	TC.NSS	-	-	-	-	0.000475167	0.000435916	0.000911083	0.917394	-	0.000542752	0.000294643	0.000503171	0.00066857	0.000538904	0.00052978	0.00060708	0.000484639	0.000185967	0.0006183	0.000396213	0.00033199	0.000590859	0.000269022	0.000559698	0.000297573	0.00039483	0.000463497	0.000245997	0.000605853	0.000374641	0.000343882	0.000484148	0.00060099	0.000531948	0.000372655
K00936	0.370844	E2.7.3.-	-	-	-	-	0.000482834	0.000426819	0.000909653	0.883987	-	0.000538891	0.000437859	0.000514349	0.000423231	0.000422421	0.000635655	0.000521092	0.000535711	0.000124933	0.000351515	0.000722776	0.000565573	0.000620335	0.00037846	0.00056586	0.000447534	0.000377058	0.000612999	0.000151029	0.000392982	0.000617008	0.00031666	0.000280538	0.000361362	0.000461864	0.000461648
K03703	0.053098	uvrC	excinuclease ABC subunit C	-	ko03420	Genetic Information Processing; Replication and repair; Nucleotide excision repair	0.000495482	0.00041404	0.000909522	0.83563	-	0.000581022	0.000414319	0.000457357	0.000575209	0.00050537	0.000699582	0.000571123	0.000500486	0.000180829	0.000527671	0.000524939	0.000407884	0.000523881	0.000320034	0.000473843	0.000299199	0.000398618	0.000490753	0.000191859	0.000502212	0.000488067	0.000333363	0.000413399	0.000533251	0.000474433	0.000386822
K02316	0.140955	dnaG	DNA primase	EC:2.7.7.-	ko03030	Genetic Information Processing; Replication and repair; DNA replication	0.000488838	0.000413877	0.000902715	0.846655	-	0.000607245	0.000434427	0.000463954	0.000501011	0.000487188	0.00064168	0.000663139	0.000510693	0.000165186	0.000459224	0.00052223	0.000410078	0.000625676	0.000272314	0.000559181	0.000309498	0.000363608	0.000514178	0.000164057	0.000470285	0.000452035	0.0003223	0.000426654	0.000486741	0.000422945	0.000371697
K02886	0.312321	RP-L2, MRPL2, rplB	large subunit ribosomal protein L2	-	ko03010	Genetic Information Processing; Translation; Ribosome	0.000472099	0.000430508	0.000902607	0.911901	-	0.000523837	0.000340273	0.000385576	0.000535193	0.000463061	0.000586729	0.000554727	0.000498523	0.000186658	0.000593817	0.000514931	0.000481864	0.00048103	0.000336574	0.000441923	0.00027744	0.000423285	0.000559337	0.000246957	0.000557758	0.000522551	0.000364958	0.000417551	0.000536727	0.000484369	0.000430565
K01687	0.83986	ilvD	dihydroxy-acid dehydratase	EC:4.2.1.9	ko01230|ko01210|ko00290|ko00770	Metabolism; Overview; Biosynthesis of amino acids|Metabolism; Overview; 2-Oxocarboxylic acid metabolism|Metabolism; Amino acid metabolism; Valine, leucine and isoleucine biosynthesis|Metabolism; Metabolism of cofactors and vitamins; Pantothenate and CoA biosynthesis	0.000450374	0.000452108	0.000902481	1.00385	+	0.000425724	0.000244302	0.00032103	0.00049795	0.000524379	0.000438302	0.000720013	0.000416249	0.000170026	0.000593725	0.000516328	0.000536456	0.000580721	0.000302213	0.000433172	0.000207386	0.0004085	0.000603366	0.000245889	0.000548333	0.000571341	0.000351609	0.000520206	0.000652558	0.000492077	0.000434913
K01624	0.260236	FBA, fbaA	fructose-bisphosphate aldolase, class II	EC:4.1.2.13	ko00680|ko00051|ko00010|ko00710|ko00030|ko01200|ko01230	Metabolism; Energy metabolism; Methane metabolism|Metabolism; Carbohydrate metabolism; Fructose and mannose metabolism|Metabolism; Carbohydrate metabolism; Glycolysis / Gluconeogenesis|Metabolism; Energy metabolism; Carbon fixation in photosynthetic organisms|Metabolism; Carbohydrate metabolism; Pentose phosphate pathway|Metabolism; Overview; Carbon metabolism|Metabolism; Overview; Biosynthesis o…	0.000475374	0.000424691	0.000900065	0.893383	-	0.000547073	0.000320682	0.000350466	0.000546658	0.00048589	0.000572825	0.00064042	0.000490869	0.000180346	0.000627061	0.000512869	0.000429329	0.000498616	0.000324574	0.000447898	0.000218641	0.000428703	0.000561274	0.000221	0.000474632	0.000544357	0.000340579	0.000472199	0.000563817	0.000484107	0.000400305
K03696	0.260236	clpC	ATP-dependent Clp protease ATP-binding subunit ClpC	-	-	-	0.000490618	0.000407701	0.000898319	0.830994	-	0.000591205	0.000498739	0.000347663	0.000484464	0.00046939	0.000790081	0.000658721	0.000497532	0.00010208	0.000343514	0.000600685	0.000503343	0.000534067	0.000416202	0.000509723	0.000354141	0.000428231	0.000557417	0.000182266	0.000352372	0.000540681	0.000356586	0.000311675	0.000349047	0.000487677	0.000443135
K01803	0.0689643	TPI, tpiA	triosephosphate isomerase (TIM)	EC:5.3.1.1	ko00710|ko01200|ko00010|ko00051|ko01230|ko00562	Metabolism; Energy metabolism; Carbon fixation in photosynthetic organisms|Metabolism; Overview; Carbon metabolism|Metabolism; Carbohydrate metabolism; Glycolysis / Gluconeogenesis|Metabolism; Carbohydrate metabolism; Fructose and mannose metabolism|Metabolism; Overview; Biosynthesis of amino acids|Metabolism; Carbohydrate metabolism; Inositol phosphate metabolism	0.000491063	0.00040584	0.000896903	0.826453	-	0.000575953	0.000326529	0.000425976	0.000567858	0.000516651	0.000639327	0.000567865	0.000554249	0.00020849	0.000602851	0.00049144	0.000415566	0.000463886	0.000304917	0.000438396	0.000257433	0.000429182	0.000516921	0.000172877	0.000526393	0.000486644	0.000336056	0.000471141	0.000466238	0.000533094	0.000434384
K02111	0.285476	ATPF1A, atpA	F-type H+-transporting ATPase subunit alpha	EC:3.6.3.14	ko00195|ko00190	Metabolism; Energy metabolism; Photosynthesis|Metabolism; Energy metabolism; Oxidative phosphorylation	0.000472474	0.0004233	0.000895774	0.895922	-	0.000490089	0.000280351	0.000413998	0.000493195	0.000532862	0.00056179	0.000624261	0.000543296	0.000190861	0.000577283	0.000489628	0.000472074	0.000515875	0.000325253	0.000456879	0.000263358	0.000372341	0.000534773	0.000215546	0.000573857	0.000482967	0.00031383	0.000458819	0.0005661	0.000444571	0.000433593
K00705	0.140955	malQ	4-alpha-glucanotransferase	EC:2.4.1.25	ko00500	Metabolism; Carbohydrate metabolism; Starch and sucrose metabolism	0.000496853	0.000398228	0.00089508	0.801501	-	0.000661561	0.000405527	0.000424032	0.000425337	0.000524155	0.000729544	0.000486398	0.000618357	0.000153488	0.000427356	0.000700708	0.000405767	0.000475962	0.00034692	0.000407317	0.000323796	0.000435672	0.000472546	0.000158557	0.000458366	0.000508876	0.000353932	0.00042605	0.000410739	0.000451299	0.000356876
K03531	0.0303828	ftsZ	cell division protein FtsZ	-	ko04112	Cellular Processes; Cell growth and death; Cell cycle - Caulobacter	0.000499204	0.00039328	0.000892484	0.787815	-	0.000611703	0.000400931	0.000419783	0.000516251	0.000524097	0.000692237	0.000564089	0.000579053	0.000191798	0.000554381	0.000502828	0.000433295	0.000442477	0.000322087	0.000391471	0.000266017	0.000388161	0.000515814	0.000168282	0.000526767	0.000521764	0.000280157	0.000465938	0.000430428	0.000466654	0.000456339
K00981	0.470486	E2.7.7.41, CDS1, CDS2, cdsA	phosphatidate cytidylyltransferase	EC:2.7.7.41	ko00564|ko04070	Metabolism; Lipid metabolism; Glycerophospholipid metabolism|Environmental Information Processing; Signal transduction; Phosphatidylinositol signaling system	0.000468276	0.000423873	0.00089215	0.905177	-	0.000523724	0.000292349	0.000451691	0.000566718	0.000503108	0.00054354	0.00053787	0.000480787	0.000211572	0.00071521	0.000380894	0.000411855	0.000564052	0.000227293	0.000514865	0.000202786	0.000371314	0.000486377	0.000187963	0.000680047	0.00040321	0.000293206	0.000490783	0.000664585	0.000479611	0.000378354
K00789	0.0689643	metK	S-adenosylmethionine synthetase	EC:2.5.1.6	ko01230|ko00270	Metabolism; Overview; Biosynthesis of amino acids|Metabolism; Amino acid metabolism; Cysteine and methionine metabolism	0.000483444	0.000408453	0.000891897	0.844883	-	0.000516557	0.000366167	0.000465876	0.000463883	0.000501122	0.000528747	0.000683775	0.000531754	0.00020485	0.00056491	0.00052359	0.000450092	0.00047322	0.000296039	0.000423063	0.000285229	0.000407473	0.000500946	0.000198464	0.000499595	0.000495308	0.000327348	0.000451196	0.000543556	0.000518358	0.00041589
K01262	0.0998774	pepP	Xaa-Pro aminopeptidase	EC:3.4.11.9	-	-	0.000483038	0.00040865	0.000891688	0.845999	-	0.000582622	0.000357136	0.000448456	0.000468147	0.000505692	0.000591125	0.000535308	0.000595839	0.000202556	0.000559755	0.000561847	0.000387975	0.000465643	0.000280985	0.00045474	0.000315711	0.000400269	0.000536716	0.000158492	0.000565371	0.000431845	0.000330388	0.000480653	0.000482981	0.000472083	0.000374192
K03217	0.312321	yidC, spoIIIJ, OXA1	YidC/Oxa1 family membrane protein insertase	-	ko03070|ko03060	Environmental Information Processing; Membrane transport; Bacterial secretion system|Genetic Information Processing; Folding, sorting and degradation; Protein export	0.000467409	0.000423073	0.000890482	0.905146	-	0.000583232	0.000376343	0.000457428	0.000548206	0.000437542	0.00060728	0.000503623	0.000452665	0.000162701	0.000593971	0.000474642	0.000411273	0.000561222	0.00033228	0.000571924	0.000313938	0.000420263	0.000498504	0.000214405	0.000478561	0.00045546	0.000329727	0.000391748	0.000508846	0.000445809	0.000346117
K07462	0.0463866	recJ	single-stranded-DNA-specific exonuclease	EC:3.1.-.-	ko03430|ko03410|ko03440	Genetic Information Processing; Replication and repair; Mismatch repair|Genetic Information Processing; Replication and repair; Base excision repair|Genetic Information Processing; Replication and repair; Homologous recombination	0.000491606	0.000392709	0.000884315	0.798829	-	0.000618534	0.000396533	0.000470219	0.000553826	0.000522647	0.000720658	0.000475503	0.000520999	0.000209565	0.000577625	0.000436169	0.000396994	0.000541933	0.000260084	0.000497496	0.000293243	0.000404158	0.000465486	0.000200709	0.000501896	0.000393713	0.000349869	0.000404087	0.000399834	0.000431679	0.000375374
K02112	0.312321	ATPF1B, atpD	F-type H+-transporting ATPase subunit beta	EC:3.6.3.14	ko00190|ko00195	Metabolism; Energy metabolism; Oxidative phosphorylation|Metabolism; Energy metabolism; Photosynthesis	0.000466536	0.000417071	0.000883607	0.893974	-	0.000526843	0.000303884	0.000349066	0.000523777	0.000503769	0.000550884	0.000569757	0.000519728	0.000182573	0.000629189	0.000453456	0.000485505	0.00052232	0.000298618	0.000469103	0.000245666	0.000378677	0.000513015	0.000194342	0.000543875	0.000448704	0.000311032	0.000521479	0.000558021	0.000464692	0.000405055
K15125	0.665006	fhaB	filamentous hemagglutinin	-	ko05133	Human Diseases; Infectious diseases; Pertussis	0.000444658	0.000431729	0.000876387	0.970923	-	0.000463158	0.000369654	0.000490151	0.000750333	0.000694584	0.000395849	0.000244467	0.0005815	0.000131148	0.00051692	0.000293936	0.000404199	0.000711249	0.000423632	0.000415894	0.000297187	0.000357275	0.00044175	0.000115288	0.000902635	0.000376095	0.0002627	0.000507951	0.000369093	0.000269858	0.000287448
K00262	0.0350891	E1.4.1.4, gdhA	glutamate dehydrogenase (NADP+)	EC:1.4.1.4	ko00250|ko00910|ko00330	Metabolism; Amino acid metabolism; Alanine, aspartate and glutamate metabolism|Metabolism; Energy metabolism; Nitrogen metabolism|Metabolism; Amino acid metabolism; Arginine and proline metabolism	0.000494244	0.000380707	0.000874952	0.770281	-	0.000607524	0.000399514	0.000443769	0.000469491	0.000522459	0.000677924	0.000529292	0.000634742	0.0001908	0.000469309	0.000629533	0.000356574	0.000435911	0.000280995	0.000356526	0.000252033	0.000404196	0.000511324	0.000141174	0.000495034	0.000469339	0.000300995	0.000463574	0.000457385	0.000459899	0.000394495
K01925	0.236584	murD	UDP-N-acetylmuramoylalanine--D-glutamate ligase	EC:6.3.2.9	ko00550|ko00471	Metabolism; Glycan biosynthesis and metabolism; Peptidoglycan biosynthesis|Metabolism; Metabolism of other amino acids; D-Glutamine and D-glutamate metabolism	0.000467165	0.000403956	0.000871121	0.864697	-	0.000556375	0.000359115	0.000448651	0.000519138	0.000473683	0.000621026	0.000535056	0.000481026	0.000193594	0.000578581	0.000440251	0.000399486	0.000497454	0.000271829	0.000479771	0.000284691	0.000372357	0.000498258	0.00018252	0.00054746	0.000450957	0.000323809	0.000449155	0.000489215	0.000503866	0.000336763
K02028	0.83986	ABC.PA.A	polar amino acid transport system ATP-binding protein	EC:3.6.3.21	-	-	0.000439846	0.000426836	0.000866683	0.970421	-	0.000405499	0.000320182	0.000436298	0.000495396	0.000425406	0.000512406	0.000829537	0.000309529	0.000143602	0.000429246	0.000443187	0.000527869	0.000564126	0.000347624	0.000525667	0.000210441	0.000390668	0.000570494	0.000276032	0.000507671	0.000646043	0.000294378	0.000380684	0.000408207	0.000494407	0.000465338
K03281	0.623605	TC.CIC	-	-	-	-	0.000450747	0.000414026	0.000864773	0.918533	-	0.000487134	0.000280538	0.000416129	0.000506498	0.00043279	0.000486024	0.000678993	0.000389021	0.000220313	0.000637226	0.000445124	0.000429173	0.000514999	0.000257808	0.000413568	0.000221816	0.000344988	0.000517099	0.000205589	0.000620422	0.000463164	0.000356911	0.00047493	0.000577019	0.000517342	0.0003826
K01091	0.260236	gph	phosphoglycolate phosphatase	EC:3.1.3.18	ko00630	Metabolism; Carbohydrate metabolism; Glyoxylate and dicarboxylate metabolism	0.000467838	0.000395578	0.000863415	0.845544	-	0.000464552	0.000287157	0.000510294	0.000587434	0.000488676	0.000484813	0.000631812	0.000455827	0.000254264	0.00065246	0.000379343	0.000417421	0.000532567	0.00023016	0.000424571	0.000189745	0.000355014	0.000484223	0.000184004	0.00060652	0.000432636	0.000324574	0.000471012	0.000511904	0.000518781	0.000423859
K00927	0.506721	PGK, pgk	phosphoglycerate kinase	EC:2.7.2.3	ko01230|ko00010|ko01200|ko00710	Metabolism; Overview; Biosynthesis of amino acids|Metabolism; Carbohydrate metabolism; Glycolysis / Gluconeogenesis|Metabolism; Overview; Carbon metabolism|Metabolism; Energy metabolism; Carbon fixation in photosynthetic organisms	0.000447014	0.000416267	0.000863281	0.931217	-	0.000483391	0.000331229	0.000408125	0.000509991	0.000451615	0.000583936	0.000574437	0.000428632	0.000174782	0.000494229	0.000489065	0.000434735	0.000532129	0.000323123	0.000481915	0.000263891	0.000403432	0.00053875	0.000202803	0.000475325	0.000510547	0.0003539	0.000448662	0.000460726	0.000451401	0.00043231
K07478	0.126022	ycaJ	-	-	-	-	0.000458004	0.000405019	0.000863023	0.884314	-	0.000536047	0.000376699	0.000392105	0.000526375	0.000483381	0.000618908	0.00049636	0.000474778	0.000187432	0.000528863	0.00047822	0.000396876	0.000444423	0.000307746	0.000478834	0.000301521	0.000430541	0.000509496	0.000174161	0.000513287	0.000459691	0.000340237	0.000434136	0.000466155	0.000555151	0.000369617
K12267	0.312321	msrAB	peptide methionine sulfoxide reductase msrA/msrB	EC:1.8.4.11 1.8.4.12	-	-	0.000452738	0.00040964	0.000862379	0.904806	-	0.000502488	0.000304181	0.000533015	0.000611064	0.0004446	0.000580176	0.000482168	0.000457922	0.000197805	0.000578229	0.000362561	0.000378651	0.000657572	0.000292412	0.000519637	0.000267132	0.000381901	0.00043355	0.000253197	0.000487009	0.00041329	0.000388288	0.000401121	0.000420576	0.000476183	0.000434824
K11754	0.470486	folC	dihydrofolate synthase / folylpolyglutamate synthase	EC:6.3.2.12 6.3.2.17	ko00790	Metabolism; Metabolism of cofactors and vitamins; Folate biosynthesis	0.000444832	0.000417065	0.000861897	0.937578	-	0.000517304	0.000331107	0.000417974	0.00055453	0.000431433	0.000534801	0.000563354	0.000415964	0.000167564	0.000511363	0.000461715	0.00043088	0.000619709	0.00031092	0.000493598	0.00027018	0.000381563	0.000560991	0.000249264	0.00048337	0.000465747	0.000323792	0.000362616	0.000483031	0.000470274	0.000382876
K01866	0.140955	YARS, tyrS	tyrosyl-tRNA synthetase	EC:6.1.1.1	ko00970	Genetic Information Processing; Translation; Aminoacyl-tRNA biosynthesis	0.000458475	0.0004031	0.000861575	0.879219	-	0.000537353	0.000410393	0.000416766	0.000524923	0.000478822	0.000630939	0.000602302	0.000472836	0.000169821	0.00043786	0.000469564	0.000350118	0.000517233	0.000329967	0.000503009	0.000297157	0.000410058	0.000492949	0.000215558	0.000448999	0.000453239	0.000371968	0.000383036	0.000414023	0.000453596	0.000372843
K01662	0.285476	dxs	1-deoxy-D-xylulose-5-phosphate synthase	EC:2.2.1.7	ko00900|ko00730	Metabolism; Metabolism of terpenoids and polyketides; Terpenoid backbone biosynthesis|Metabolism; Metabolism of cofactors and vitamins; Thiamine metabolism	0.000467679	0.000392289	0.000859968	0.838799	-	0.000511862	0.000298969	0.000449134	0.000417742	0.000497874	0.000540243	0.000662887	0.000470321	0.000222265	0.000604297	0.000475679	0.000460873	0.000421487	0.000230989	0.000393228	0.00027971	0.000375145	0.000560865	0.000105671	0.000540854	0.000504467	0.000295632	0.000506103	0.000493314	0.00050088	0.000432268
K03498	0.370844	trkH	-	-	-	-	0.000445251	0.000414083	0.000859334	0.93	-	0.000553401	0.000353828	0.000390949	0.0004994	0.000451275	0.00059109	0.000485602	0.000456779	0.000130769	0.000506176	0.000479013	0.000444731	0.00056368	0.00034247	0.000574348	0.000299781	0.000395153	0.000468201	0.000213854	0.000422707	0.000523707	0.000317379	0.000392913	0.00045481	0.000428752	0.000375019
K01945	0.506721	purD	phosphoribosylamine--glycine ligase	EC:6.3.4.13	ko00230	Metabolism; Nucleotide metabolism; Purine metabolism	0.000442174	0.000416971	0.000859144	0.943002	-	0.000487116	0.000297322	0.000411623	0.000483183	0.000433109	0.00051018	0.000573787	0.000443226	0.000178159	0.000513458	0.000502225	0.000472695	0.000525349	0.000331527	0.000461512	0.000251881	0.000418126	0.000557261	0.000223012	0.000462277	0.000468437	0.00034608	0.00042825	0.000529935	0.000447949	0.000390743
K16088	0.930987	TC.FEV.OM1, fhuE, fpvA, fptA	outer-membrane receptor for ferric coprogen and ferric-rhodotorulic acid	-	-	-	0.000438702	0.000419786	0.000858488	0.956884	-	0.000395936	0.000113537	0.000562416	0.000496843	0.000550539	0.000308517	0.000817526	0.000296667	0.000320231	0.000964311	0.00011611	0.000321786	0.000828042	8.24255e-05	0.000481884	0.000121308	0.000341887	0.000421662	0.000271354	0.000814576	0.000163708	0.000427648	0.00038936	0.000693581	0.000353622	0.00038772
K01423	0.54437	E3.4.-.-	-		ko00310|ko00780	Metabolism; Amino Acid Metabolism; Lysine degradation|Metabolism; Metabolism of Cofactors and Vitamins; Biotin metabolism	0.000454227	0.000402746	0.000856973	0.886664	-	0.000499241	0.000249432	0.000414472	0.000422627	0.000468909	0.000437975	0.000785301	0.000359363	0.000221577	0.000707912	0.000436083	0.000447831	0.000492259	0.000343807	0.000417813	0.000218893	0.000332256	0.000557028	0.000101702	0.000626407	0.000486456	0.00033533	0.000371654	0.000549352	0.000589444	0.000360345
K06942	0.0998774	K06942	-	-	-	-	0.000462481	0.000393187	0.000855668	0.850168	-	0.00056749	0.000380178	0.000409071	0.0005145	0.000518497	0.000590986	0.000580227	0.000465573	0.000189907	0.000482388	0.000468802	0.000382153	0.000501915	0.000293213	0.000422043	0.000252621	0.000394405	0.000519834	0.000185385	0.000462279	0.000466634	0.000339871	0.000415544	0.000464496	0.000487179	0.000407742
K03588	0.174853	ftsW, spoVE	cell division protein FtsW	-	ko04112	Cellular Processes; Cell growth and death; Cell cycle - Caulobacter	0.000460484	0.000394933	0.000855418	0.857647	-	0.000538506	0.00034247	0.000420931	0.000515469	0.000418741	0.000568832	0.000610927	0.000434216	0.000157514	0.000587263	0.000482218	0.000448729	0.000482594	0.000286471	0.000546561	0.000293052	0.000336112	0.000500579	0.000140769	0.000444264	0.000462135	0.000310713	0.000414515	0.000521433	0.000447551	0.000337267
K03169	0.285476	topB	DNA topoisomerase III	EC:5.99.1.2	-	-	0.000478203	0.000373331	0.000851534	0.780695	-	0.000446177	0.00043558	0.000497217	0.000412735	0.000591345	0.000754572	0.000282734	0.000824931	0.000163309	0.000252478	0.00072551	0.000351851	0.000466684	0.000242421	0.000343426	0.000547456	0.000349221	0.000412589	7.54636e-05	0.000451493	0.000483034	0.000285023	0.000386511	0.000436649	0.000345925	0.000431142
K01924	0.0885338	murC	UDP-N-acetylmuramate--alanine ligase	EC:6.3.2.8	ko00550|ko00471	Metabolism; Glycan biosynthesis and metabolism; Peptidoglycan biosynthesis|Metabolism; Metabolism of other amino acids; D-Glutamine and D-glutamate metabolism	0.000464625	0.000386378	0.000851004	0.831591	-	0.000570008	0.000328868	0.000382708	0.000533171	0.000510698	0.000616184	0.000517129	0.000489583	0.000199439	0.000575921	0.000469723	0.000382074	0.000458844	0.000278298	0.000434851	0.000245209	0.000425955	0.000525253	0.000166944	0.000411122	0.000437497	0.000332614	0.000426787	0.000493164	0.000448573	0.000359127
K04763	0.0225761	xerD	integrase/recombinase XerD	-	-	-	0.000473653	0.000376813	0.000850465	0.795546	-	0.0005537	0.000458614	0.000478166	0.000456393	0.000516501	0.000644611	0.000496514	0.000644944	0.000147878	0.000433911	0.000521869	0.000330733	0.000479922	0.000268733	0.000418001	0.000347989	0.000354855	0.000451124	0.000139995	0.00052453	0.000425049	0.000306034	0.000395171	0.000410349	0.000456794	0.000342551
K02982	0.402504	RP-S3, rpsC	small subunit ribosomal protein S3	-	ko03010	Genetic Information Processing; Translation; Ribosome	0.000450601	0.000398296	0.000848896	0.883922	-	0.000522591	0.000344569	0.000391833	0.000497881	0.000450014	0.000600295	0.000573369	0.000464983	0.000173616	0.000511795	0.000444235	0.000432025	0.000475385	0.000291163	0.000423868	0.000231394	0.000359025	0.000496286	0.000178066	0.00049803	0.000482618	0.000290436	0.000513616	0.000539659	0.000427436	0.000321503
K03553	0.157213	recA	recombination protein RecA	-	ko03440	Genetic Information Processing; Replication and repair; Homologous recombination	0.000466975	0.000379072	0.000846048	0.811761	-	0.000712659	0.000380352	0.000369286	0.000457477	0.000522264	0.000550295	0.0006968	0.000462619	0.000185208	0.000435228	0.000437223	0.000394293	0.000442287	0.000260704	0.000537433	0.000260785	0.000381163	0.000612056	0.000149588	0.000393627	0.000464673	0.000280269	0.000379479	0.000386803	0.000391502	0.000369479
K01875	0.506721	SARS, serS	seryl-tRNA synthetase	EC:6.1.1.11	ko00970	Genetic Information Processing; Translation; Aminoacyl-tRNA biosynthesis	0.000436222	0.000404351	0.000840573	0.926937	-	0.000523357	0.00034257	0.000365035	0.000470635	0.000492389	0.000566889	0.000542449	0.00043745	0.000162928	0.000443766	0.000462701	0.000424494	0.000471129	0.000272248	0.000488289	0.000310628	0.000370492	0.00053234	0.000171423	0.000641658	0.000462304	0.000295077	0.000388852	0.000447768	0.000425328	0.000336991
K03327	0.260236	TC.MATE, SLC47A, norM, mdtK, dinF	multidrug resistance protein, MATE family	-	-	-	0.000450378	0.000388746	0.000839124	0.863154	-	0.000616246	0.000360561	0.000379488	0.000462299	0.000440811	0.000573321	0.000460478	0.000543056	0.000153856	0.000560531	0.000485188	0.000368701	0.000424493	0.000241104	0.000482231	0.000278805	0.000333933	0.000470366	0.000154609	0.000492071	0.000418648	0.000308689	0.000514656	0.000545343	0.000424783	0.000329051
K01775	0.157213	alr	alanine racemase	EC:5.1.1.1	ko00473|ko01502	Metabolism; Metabolism of other amino acids; D-Alanine metabolism|Human Diseases; Drug resistance; Vancomycin resistance	0.000446343	0.000390902	0.000837246	0.875788	-	0.000493424	0.000317773	0.000374309	0.000445156	0.000437609	0.000563537	0.000604995	0.000482335	0.000161975	0.000508625	0.000537828	0.000428554	0.0004863	0.000316664	0.000384232	0.000264175	0.000400658	0.000538382	0.000213889	0.000483345	0.000488905	0.000312622	0.000385902	0.000415754	0.000455131	0.000381591
K03977	0.0782522	engA	GTP-binding protein	-	-	-	0.000456852	0.000379088	0.00083594	0.829782	-	0.00053677	0.00039776	0.000398065	0.000508211	0.000506201	0.000620568	0.000594075	0.000466353	0.000172622	0.000437387	0.000460957	0.000383254	0.000431091	0.000291908	0.000436034	0.000278788	0.000384421	0.000472539	0.000164284	0.00046511	0.000452943	0.000276079	0.000445398	0.000450458	0.000414506	0.000372096
K02078	0.340779	acpP	-	-	-	-	0.000445397	0.000387871	0.000833269	0.870843	-	0.000543583	0.000319852	0.000428879	0.000566625	0.000517237	0.000485783	0.000542797	0.000482358	0.000195759	0.000582003	0.000332046	0.000347845	0.000550572	0.000209132	0.00046961	0.000217562	0.000390406	0.00054191	0.000186181	0.000608644	0.000369911	0.000246917	0.000403375	0.000460234	0.000433319	0.000340377
K07052	0.885234	K07052	-	-	-	-	0.00039367	0.000438039	0.000831709	1.11271	+	0.000487516	0.000395304	0.000346661	0.000485575	0.00029351	0.00061165	0.000435783	0.00037675	8.45242e-05	0.00036221	0.000486151	0.000358407	0.000925636	0.000376347	0.00063668	0.000269421	0.000346595	0.00054973	0.000312818	0.000389311	0.000468729	0.000307381	0.000238095	0.00043572	0.000349356	0.000295394
K07566	0.470486	tsaC, rimN, SUA5	L-threonylcarbamoyladenylate synthase	EC:2.7.7.87	-	-	0.000437407	0.000393372	0.00083078	0.899328	-	0.000503344	0.000303215	0.00041748	0.000522283	0.000441165	0.000509324	0.00055358	0.000434039	0.000212109	0.000580761	0.000395533	0.000376055	0.000533114	0.000247211	0.000403137	0.000231603	0.000349105	0.000487048	0.000179797	0.000555952	0.000470133	0.000314828	0.000415432	0.000533109	0.000496682	0.000384589
K04759	0.174853	feoB	ferrous iron transport protein B	-	-	-	0.000457018	0.000370682	0.000827701	0.811089	-	0.000529093	0.000347329	0.000387662	0.000407249	0.000442091	0.000593206	0.000433629	0.000529898	0.000240483	0.000662771	0.00055114	0.000359669	0.000418087	0.000237778	0.000335103	0.000274099	0.000379943	0.0005146	9.34015e-05	0.000533493	0.000445443	0.000362618	0.00041011	0.000443513	0.000497196	0.000390622
K01256	0.885234	pepN	aminopeptidase N	EC:3.4.11.2	ko00480	Metabolism; Metabolism of other amino acids; Glutathione metabolism	0.000420739	0.000405129	0.000825868	0.962897	-	0.00046757	0.000233751	0.000318406	0.000511712	0.000446736	0.000595251	0.000662456	0.000315869	0.000194554	0.000595063	0.000301722	0.000405778	0.00052699	0.000295913	0.000470968	0.000191939	0.000366218	0.000537322	0.000202109	0.000503927	0.000402759	0.000332323	0.000428623	0.000602451	0.000435632	0.000309166
K02357	0.140955	tsf, TSFM	elongation factor Ts	-	-	-	0.000442485	0.000382725	0.00082521	0.864945	-	0.000515331	0.000312676	0.000403957	0.000527698	0.000479787	0.000546684	0.000520654	0.000470485	0.000184373	0.000569739	0.000421057	0.000357379	0.000457348	0.000304097	0.000405012	0.000237395	0.000384795	0.000497454	0.000195275	0.000483127	0.000394562	0.000326493	0.000422139	0.000485004	0.000456456	0.000362405
K02238	0.236584	comEC	competence protein ComEC	-	-	-	0.000448652	0.00037652	0.000825173	0.839225	-	0.000545472	0.000344159	0.000399662	0.000490629	0.000472406	0.000603601	0.000454673	0.000434138	0.000183468	0.0006242	0.000415938	0.000415484	0.000450972	0.000257449	0.000461376	0.000248441	0.000368847	0.000416355	0.000186208	0.000485095	0.000416042	0.00030544	0.000463656	0.000458364	0.000503357	0.000330395
K03979	0.174853	obg	GTP-binding protein	-	-	-	0.000446051	0.000378091	0.000824143	0.84764	-	0.000515212	0.000351765	0.000408357	0.000528172	0.000492669	0.000574708	0.000523566	0.000435451	0.000172565	0.000600148	0.000393204	0.000356799	0.000443449	0.000269218	0.000449367	0.000252707	0.000340501	0.000460659	0.000151573	0.000518444	0.000452353	0.000272222	0.000432875	0.000493725	0.000499793	0.000410963
K01104	0.97697	E3.1.3.48	protein-tyrosine phosphatase	EC:3.1.3.48	-	-	0.000421965	0.000399956	0.000821922	0.947842	-	0.000479038	0.000271455	0.000444981	0.000454365	0.000384715	0.000429694	0.000588986	0.000377542	0.000202827	0.000664725	0.000359366	0.000405888	0.000520966	0.00028667	0.000522894	0.000195304	0.000343314	0.000538429	0.000200921	0.000483324	0.000438065	0.000328924	0.000446793	0.000493872	0.000453487	0.000356581
K01929	0.053098	murF	UDP-N-acetylmuramoyl-tripeptide--D-alanyl-D-alanine ligase	EC:6.3.2.10	ko01502|ko00550|ko00300	Human Diseases; Drug resistance; Vancomycin resistance|Metabolism; Glycan biosynthesis and metabolism; Peptidoglycan biosynthesis|Metabolism; Amino acid metabolism; Lysine biosynthesis	0.000455216	0.000363164	0.00081838	0.797785	-	0.000540958	0.000369463	0.000396889	0.000537073	0.000450706	0.000672285	0.000597262	0.000457376	0.000144969	0.000493989	0.000432938	0.00036868	0.00042799	0.00026379	0.000408947	0.000279151	0.000375281	0.000453743	0.000177778	0.000453365	0.000395826	0.000288723	0.000404115	0.000429258	0.000415957	0.000351028
K01938	0.214494	fhs	formate--tetrahydrofolate ligase	EC:6.3.4.3	ko00670|ko00720|ko01200	Metabolism; Metabolism of cofactors and vitamins; One carbon pool by folate|Metabolism; Energy metabolism; Carbon fixation pathways in prokaryotes|Metabolism; Overview; Carbon metabolism	0.000431896	0.00038441	0.000816306	0.890054	-	0.000497858	0.00030033	0.000433653	0.000530273	0.000404351	0.000525834	0.00048327	0.000449356	0.000180715	0.000535167	0.000437487	0.000404455	0.000505566	0.000284971	0.000461748	0.00030036	0.000419579	0.000486886	0.000151936	0.00046288	0.000431052	0.000336936	0.000353225	0.000417785	0.000484306	0.000393885
K07025	0.0225761	K07025	-	-	-	-	0.000449529	0.000365672	0.000815201	0.813456	-	0.000530256	0.000360107	0.000478117	0.000527796	0.000472584	0.000571152	0.000500476	0.00049048	0.000191376	0.000524979	0.000436754	0.000310266	0.00042999	0.000245729	0.000481269	0.000281951	0.000352778	0.000449779	0.000176461	0.000449835	0.000366409	0.00032366	0.000421048	0.000409154	0.000498054	0.000353868
K02313	0.285476	dnaA	chromosomal replication initiator protein	-	ko04112|ko02020	Cellular Processes; Cell growth and death; Cell cycle - Caulobacter|Environmental Information Processing; Signal transduction; Two-component system	0.000435358	0.000378324	0.000813682	0.868994	-	0.000554811	0.000393656	0.000412159	0.000486265	0.000464139	0.000600542	0.000481148	0.000439527	0.00015985	0.000428826	0.000403465	0.000399913	0.000503736	0.00028725	0.000472194	0.000270346	0.000388853	0.000469201	0.000139516	0.000413208	0.000430827	0.000286857	0.000459801	0.000418096	0.0004231	0.000313353
K01752	0.623605	E4.3.1.17, sdaA	L-serine dehydratase	EC:4.3.1.17	ko00270|ko00260|ko01230|ko01200	Metabolism; Amino acid metabolism; Cysteine and methionine metabolism|Metabolism; Amino acid metabolism; Glycine, serine and threonine metabolism|Metabolism; Overview; Biosynthesis of amino acids|Metabolism; Overview; Carbon metabolism	0.000413426	0.000397664	0.00081109	0.961877	-	0.000476222	0.000314494	0.000350722	0.000486718	0.000376605	0.000476732	0.00055481	0.000411903	0.000149189	0.000474599	0.000472823	0.000416288	0.000515696	0.000301497	0.000451735	0.000251426	0.000412488	0.000511246	0.000236991	0.000496072	0.000457201	0.000292461	0.000373418	0.000471742	0.000464924	0.00038514
K01069	0.97697	E3.1.2.6, gloB	hydroxyacylglutathione hydrolase	EC:3.1.2.6	ko00620	Metabolism; Carbohydrate metabolism; Pyruvate metabolism	0.000412763	0.0003968	0.000809563	0.961328	-	0.000478679	0.000262397	0.00038932	0.000522623	0.000464479	0.000447361	0.000461653	0.000399988	0.000193617	0.000598044	0.000332217	0.000402779	0.000522078	0.000238307	0.000497246	0.000217079	0.000366831	0.000503897	0.000199899	0.000508582	0.000386186	0.000316263	0.000468156	0.000537081	0.000438747	0.000314983
K01652	0.930987	E2.2.1.6L, ilvB, ilvG, ilvI	acetolactate synthase I/II/III large subunit	EC:2.2.1.6	ko00660|ko00770|ko01230|ko00290|ko01210|ko00650	Metabolism; Carbohydrate metabolism; C5-Branched dibasic acid metabolism|Metabolism; Metabolism of cofactors and vitamins; Pantothenate and CoA biosynthesis|Metabolism; Overview; Biosynthesis of amino acids|Metabolism; Amino acid metabolism; Valine, leucine and isoleucine biosynthesis|Metabolism; Overview; 2-Oxocarboxylic acid metabolism|Metabolism; Carbohydrate metabolism; Butanoate metabolism	0.000410542	0.00039741	0.000807952	0.968014	-	0.000341427	0.000246205	0.000347304	0.000473613	0.000491415	0.000434659	0.000510816	0.000364129	0.000143213	0.000601644	0.000408512	0.000563561	0.000524151	0.000281561	0.000429458	0.000184108	0.000339865	0.00049193	0.000196202	0.000518049	0.000539038	0.000274784	0.000444207	0.000545568	0.000448802	0.000419818
K15738	0.340779	uup	ATP-binding cassette, subfamily F, uup	-	-	-	0.000426129	0.000381732	0.000807861	0.895814	-	0.0005065	0.000364527	0.000347027	0.000518567	0.000383805	0.000503178	0.000565688	0.000408073	0.000123353	0.000528624	0.000431022	0.000433181	0.000496123	0.000259406	0.000414561	0.000233885	0.000393903	0.000519033	0.000150681	0.000523355	0.000411242	0.000309131	0.000367458	0.000502008	0.00038549	0.000353995
K01892	0.0404041	HARS, hisS	histidyl-tRNA synthetase	EC:6.1.1.21	ko00970	Genetic Information Processing; Translation; Aminoacyl-tRNA biosynthesis	0.000440117	0.000367419	0.000807536	0.834821	-	0.000530823	0.00037213	0.000421125	0.000493936	0.000472141	0.000585042	0.000504885	0.000441405	0.000172346	0.000484153	0.000424283	0.000379134	0.00047056	0.000304352	0.000467038	0.000289752	0.000359379	0.000426261	0.000155847	0.000451268	0.000402484	0.000282168	0.0004115	0.00038842	0.000439074	0.000346281
K00948	0.623605	PRPS, prsA	ribose-phosphate pyrophosphokinase	EC:2.7.6.1	ko00030|ko01200|ko01230|ko00230	Metabolism; Carbohydrate metabolism; Pentose phosphate pathway|Metabolism; Overview; Carbon metabolism|Metabolism; Overview; Biosynthesis of amino acids|Metabolism; Nucleotide metabolism; Purine metabolism	0.00040953	0.000397731	0.000807261	0.971191	-	0.000454194	0.000309866	0.000363694	0.000464904	0.000433919	0.000495115	0.000471957	0.000444947	0.000136444	0.000474922	0.00046946	0.000394935	0.000481561	0.000331505	0.00054481	0.000293532	0.00039824	0.00049202	0.000176667	0.000450388	0.000451024	0.000301954	0.000418795	0.00043228	0.000410493	0.000356443
K00800	0.0350891	aroA	3-phosphoshikimate 1-carboxyvinyltransferase	EC:2.5.1.19	ko01230|ko00400	Metabolism; Overview; Biosynthesis of amino acids|Metabolism; Amino acid metabolism; Phenylalanine, tyrosine and tryptophan biosynthesis	0.000447418	0.000358136	0.000805555	0.800451	-	0.000588584	0.000338066	0.000404518	0.000428892	0.000504358	0.00054101	0.000490347	0.000529042	0.000171802	0.000480953	0.000514342	0.000377104	0.000387621	0.000244945	0.00038344	0.000256295	0.000358638	0.000500085	0.000138875	0.000472582	0.000459035	0.000283951	0.000374815	0.000437356	0.000442803	0.000377387
K07056	0.126022	rsmI	16S rRNA (cytidine1402-2'-O)-methyltransferase	EC:2.1.1.198	-	-	0.00043904	0.000365155	0.000804195	0.831713	-	0.000533483	0.000338712	0.000487945	0.000495317	0.000426383	0.000479229	0.000552442	0.000435572	0.000213165	0.000556375	0.000375773	0.000374084	0.000478736	0.000228885	0.000404033	0.000245886	0.000348943	0.000483618	0.000136801	0.00049803	0.000383895	0.000324707	0.000401877	0.000446452	0.000436457	0.00035716
K15580	0.795012	oppA, mppA	oligopeptide transport system substrate-binding protein	-	ko01501|ko02010	Human Diseases; Drug resistance; beta-Lactam resistance|Environmental Information Processing; Membrane transport; ABC transporters	0.000380163	0.000420974	0.000801137	1.10735	+	0.00043737	0.00030887	0.000337489	0.000494659	0.000329381	0.000513876	0.00051322	0.000279168	0.000126302	0.000424049	0.000395698	0.000401872	0.000711739	0.000329084	0.000595648	0.000279744	0.000378627	0.000443824	0.00036774	0.000430756	0.00048634	0.000311488	0.000315091	0.000401613	0.000354967	0.000357121
K03587	0.0303828	ftsI	cell division protein FtsI (penicillin-binding protein 3)	-	ko00550|ko01501	Metabolism; Glycan biosynthesis and metabolism; Peptidoglycan biosynthesis|Human Diseases; Drug resistance; beta-Lactam resistance	0.000444554	0.000354322	0.000798876	0.797028	-	0.00046161	0.000322265	0.000432868	0.000504381	0.000479391	0.000542087	0.00052463	0.00050685	0.000176259	0.000528852	0.000453212	0.000402243	0.000406778	0.000212536	0.000394261	0.000266242	0.00036803	0.000498171	9.70566e-05	0.000493103	0.000341844	0.000290746	0.000435345	0.000447748	0.000455471	0.000330252
K02338	0.112351	DPO3B, dnaN	DNA polymerase III subunit beta	EC:2.7.7.7	ko03430|ko03440|ko00240|ko03030|ko00230	Genetic Information Processing; Replication and repair; Mismatch repair|Genetic Information Processing; Replication and repair; Homologous recombination|Metabolism; Nucleotide metabolism; Pyrimidine metabolism|Genetic Information Processing; Replication and repair; DNA replication|Metabolism; Nucleotide metabolism; Purine metabolism	0.000431865	0.000362536	0.000794401	0.839465	-	0.000531075	0.000352387	0.000420892	0.000484354	0.000426817	0.000555054	0.000576499	0.000420473	0.000167518	0.000474171	0.000382206	0.000390934	0.000448597	0.000256032	0.00047632	0.000257915	0.000356606	0.000453824	0.000169726	0.00042033	0.000386461	0.000284994	0.000376017	0.000463608	0.00039774	0.000340494
K02483	0.930987	K02483	two-component system, OmpR family, response regulator	-	-	-	0.000405904	0.000382349	0.000788253	0.941968	-	0.000407825	0.000173848	0.000410292	0.000484785	0.000415795	0.000300814	0.000772292	0.000294868	0.000230708	0.000695775	0.000287963	0.000395886	0.000414051	0.000253405	0.000443226	0.000161764	0.000354398	0.000491758	0.000169872	0.000593851	0.00032785	0.00031216	0.000487541	0.000578312	0.00049457	0.00034806
K03544	0.312321	clpX, CLPX	ATP-dependent Clp protease ATP-binding subunit ClpX	-	ko04112	Cellular Processes; Cell growth and death; Cell cycle - Caulobacter	0.000408989	0.000376356	0.000785344	0.920211	-	0.000425082	0.000288274	0.000360673	0.000393315	0.000425518	0.000449335	0.000447359	0.000420894	0.000298	0.000408511	0.000436095	0.000554805	0.000440311	0.000287694	0.000349988	0.000291068	0.000328394	0.00040316	0.000327623	0.000369807	0.00045523	0.000296828	0.0005303	0.000435869	0.000391447	0.00038956
K03100	0.112351	lepB	signal peptidase I	EC:3.4.21.89	ko03060	Genetic Information Processing; Folding, sorting and degradation; Protein export	0.000427608	0.000356551	0.000784159	0.833826	-	0.000471567	0.000440334	0.000427771	0.000425218	0.00041025	0.000606328	0.000487554	0.000476108	0.00013587	0.000373957	0.000510373	0.000365967	0.000455853	0.000298011	0.000448443	0.000296834	0.000337881	0.000475084	0.000123849	0.000445564	0.0004495	0.000279772	0.00029129	0.000376532	0.000400079	0.000360734
K03545	0.174853	tig	-	-	-	-	0.000420307	0.00036369	0.000783997	0.865294	-	0.000521437	0.000354388	0.000369341	0.000484312	0.000423988	0.000601326	0.000524212	0.000420273	0.000156918	0.000395908	0.000433854	0.000357731	0.000475367	0.000321461	0.000423523	0.000274762	0.000376331	0.000482285	0.000173072	0.000404765	0.000431046	0.000276025	0.000311367	0.00041427	0.000384867	0.00032459
K00604	0.340779	MTFMT, fmt	methionyl-tRNA formyltransferase	EC:2.1.2.9	ko00670|ko00970	Metabolism; Metabolism of cofactors and vitamins; One carbon pool by folate|Genetic Information Processing; Translation; Aminoacyl-tRNA biosynthesis	0.000415147	0.000368421	0.000783568	0.887447	-	0.000453358	0.000313581	0.000408457	0.00044768	0.000429397	0.00048984	0.000526615	0.000376569	0.000188832	0.000643896	0.000352997	0.000350541	0.000455917	0.000235501	0.000388269	0.00024435	0.00031354	0.000436264	0.000187685	0.0005725	0.000367436	0.000303576	0.000402314	0.000513701	0.000414363	0.000324022
K12573	0.0998774	rnr, vacB	ribonuclease R	EC:3.1.-.-	ko03018	Genetic Information Processing; Folding, sorting and degradation; RNA degradation	0.000424294	0.000359264	0.000783559	0.846734	-	0.000476024	0.000337834	0.000395028	0.000455506	0.00047162	0.000555239	0.000386667	0.000474704	0.000195819	0.000482202	0.000496957	0.000363929	0.000523477	0.000262675	0.000408913	0.000250934	0.000344843	0.000456407	0.00018692	0.000440357	0.000411058	0.000278542	0.00035275	0.000394298	0.000387949	0.000355592
K02906	0.340779	RP-L3, MRPL3, rplC	large subunit ribosomal protein L3	-	ko03010	Genetic Information Processing; Translation; Ribosome	0.000408576	0.00037132	0.000779897	0.908814	-	0.000460677	0.00032516	0.000362802	0.000510701	0.000400042	0.000551996	0.000473335	0.000434727	0.000136153	0.000456986	0.00039441	0.000395928	0.000455544	0.000291353	0.000421599	0.000242454	0.000347878	0.000471164	0.000199808	0.000513062	0.00047273	0.000314357	0.00032638	0.000399513	0.000396509	0.000345635
K00566	0.112351	mnmA, trmU, TRMU	tRNA-specific 2-thiouridylase	EC:2.8.1.-	ko04122	Genetic Information Processing; Folding, sorting and degradation; Sulfur relay system	0.000420375	0.000357876	0.000778251	0.851327	-	0.000512416	0.000352772	0.000408286	0.000501339	0.000440184	0.000561746	0.000480628	0.000414515	0.000133961	0.000451128	0.000420532	0.000366986	0.000465751	0.000276805	0.000439363	0.000249464	0.000377087	0.000444455	0.000173706	0.000424726	0.000395489	0.000260433	0.000351136	0.000436103	0.000416166	0.000312497
K00100	0.83986	E1.1.1.-	[EC:1.1.1.-]	-	ko00363|ko00650|ko00625|ko00051|ko00591	Metabolism; Xenobiotics biodegradation and metabolism; Bisphenol degradation|Metabolism; Carbohydrate metabolism; Butanoate metabolism|Metabolism; Xenobiotics biodegradation and metabolism; Chloroalkane and chloroalkene degradation|Metabolism; Carbohydrate metabolism; Fructose and mannose metabolism|Metabolism; Lipid metabolism; Linoleic acid metabolism	0.000387716	0.000388591	0.000776306	1.00226	+	0.000355277	0.00029346	0.000403375	0.000377885	0.000366045	0.000453164	0.000522806	0.000363443	0.000132163	0.000402774	0.000506262	0.000475935	0.000573113	0.000334565	0.000415707	0.000306664	0.000367074	0.000511105	0.000199435	0.000389984	0.000470438	0.000290843	0.000340402	0.000463757	0.000542518	0.000470451
K01154	0.060602	hsdS	type I restriction enzyme, S subunit	EC:3.1.21.3	-	-	0.000466625	0.000309154	0.00077578	0.662532	-	0.000502327	0.000645463	0.000671631	0.00044165	0.000416613	0.000803571	0.000411989	0.000762079	0.00013637	0.000185312	0.000408209	0.000214288	0.00056958	0.000268322	0.000504812	0.000309308	0.000200486	0.000408009	9.17888e-05	0.000364618	0.000411626	0.000204651	0.000174248	0.000202402	0.000265854	0.000267469
K03572	0.340779	mutL	DNA mismatch repair protein MutL	-	ko03430	Genetic Information Processing; Replication and repair; Mismatch repair	0.000403814	0.000369356	0.00077317	0.914667	-	0.000466583	0.000401452	0.000361757	0.000505736	0.000445239	0.000488226	0.000389152	0.000436537	0.000171355	0.000462577	0.000391629	0.000325529	0.000493089	0.00022969	0.000402881	0.000268343	0.000361597	0.000420229	0.000269433	0.00050119	0.000363334	0.000306294	0.000409013	0.000407177	0.000443148	0.000318944
K01933	0.174853	purM	phosphoribosylformylglycinamidine cyclo-ligase	EC:6.3.3.1	ko00230	Metabolism; Nucleotide metabolism; Purine metabolism	0.000408768	0.000363412	0.00077218	0.889042	-	0.000439128	0.000294366	0.000333416	0.000451501	0.000430959	0.000467319	0.000565434	0.000423095	0.00014185	0.000496219	0.000460627	0.000401303	0.000424216	0.000282068	0.000398964	0.000233318	0.000351816	0.000508471	0.000156752	0.000440223	0.000423345	0.000303916	0.000427323	0.000410534	0.0003929	0.000353398
K00937	0.97697	ppk	polyphosphate kinase	EC:2.7.4.1	ko03018|ko00190	Genetic Information Processing; Folding, sorting and degradation; RNA degradation|Metabolism; Energy metabolism; Oxidative phosphorylation	0.000390555	0.000379412	0.000769968	0.971468	-	0.000511945	0.000174548	0.000401951	0.000535814	0.000420765	0.000339723	0.000444188	0.000299996	0.000205432	0.000780403	0.000255671	0.00031623	0.000404841	0.000235231	0.000511448	0.000189794	0.000406102	0.000424806	0.000125013	0.000524895	0.000295124	0.000316701	0.000522861	0.000596133	0.000555581	0.000361595
K02945	0.157213	RP-S1, rpsA	small subunit ribosomal protein S1	-	ko03010	Genetic Information Processing; Translation; Ribosome	0.000408265	0.000361169	0.000769434	0.884645	-	0.000457072	0.00030856	0.000410852	0.000464854	0.000448619	0.000530251	0.000505313	0.000426957	0.000183967	0.000428557	0.000399271	0.000334906	0.000470696	0.000272923	0.00040537	0.000334536	0.000376971	0.00047416	0.000171716	0.000408019	0.000429234	0.000312922	0.000301323	0.000376162	0.000452027	0.000346082
K03076	0.174853	secY	preprotein translocase subunit SecY	-	ko03060|ko03070	Genetic Information Processing; Folding, sorting and degradation; Protein export|Environmental Information Processing; Membrane transport; Bacterial secretion system	0.00040885	0.000359505	0.000768355	0.879307	-	0.000452309	0.000385606	0.000383069	0.00047161	0.00036671	0.00058729	0.000408447	0.000428717	0.000109222	0.000482963	0.000449429	0.000380824	0.000524199	0.000307377	0.00046458	0.000289539	0.000332726	0.000433894	0.000164072	0.000381185	0.000439581	0.000274288	0.000305212	0.000397403	0.000360556	0.000319354
K02967	0.340779	RP-S2, MRPS2, rpsB	small subunit ribosomal protein S2	-	ko03010	Genetic Information Processing; Translation; Ribosome	0.000399873	0.000368377	0.00076825	0.921235	-	0.000458613	0.000346455	0.000355575	0.000490142	0.000392276	0.000506732	0.000511867	0.000402736	0.000142075	0.00040967	0.000434465	0.000347869	0.000465435	0.000314738	0.000443806	0.000248275	0.000358644	0.0004737	0.000220083	0.000395758	0.000422415	0.000293644	0.000383044	0.000400982	0.000381941	0.000348057
K01491	0.214494	folD	methylenetetrahydrofolate dehydrogenase (NADP+) / methenyltetrahydrofolate cyclohydrolase	EC:1.5.1.5 3.5.4.9	ko01200|ko00720|ko00670	Metabolism; Overview; Carbon metabolism|Metabolism; Energy metabolism; Carbon fixation pathways in prokaryotes|Metabolism; Metabolism of cofactors and vitamins; One carbon pool by folate	0.000413931	0.000353818	0.000767749	0.854776	-	0.00046612	0.000272688	0.00034915	0.000453313	0.00040456	0.00051238	0.00056734	0.000407194	0.000181211	0.000514439	0.000409359	0.000429418	0.0004174	0.000229737	0.000381936	0.000251637	0.000324287	0.000451719	0.000161869	0.000440037	0.000413432	0.000249507	0.000442391	0.000481864	0.000405327	0.000352538
K00600	0.0782522	glyA, SHMT	glycine hydroxymethyltransferase	EC:2.1.2.1	ko00680|ko00630|ko01200|ko00460|ko00670|ko01230|ko00260	Metabolism; Energy metabolism; Methane metabolism|Metabolism; Carbohydrate metabolism; Glyoxylate and dicarboxylate metabolism|Metabolism; Overview; Carbon metabolism|Metabolism; Metabolism of other amino acids; Cyanoamino acid metabolism|Metabolism; Metabolism of cofactors and vitamins; One carbon pool by folate|Metabolism; Overview; Biosynthesis of amino acids|Metabolism; Amino acid metabolism;…	0.000415649	0.000350834	0.000766482	0.844062	-	0.000470553	0.000319026	0.000356399	0.000458799	0.000439727	0.000538416	0.000527283	0.000421666	0.000151505	0.000488794	0.000395443	0.000420175	0.000417478	0.000247976	0.000395128	0.000243219	0.000314475	0.000421354	0.000165564	0.000458995	0.000378406	0.000295858	0.00043179	0.000439759	0.000451084	0.000350797
K03551	0.060602	ruvB	holliday junction DNA helicase RuvB	EC:3.6.4.12	ko03440	Genetic Information Processing; Replication and repair; Homologous recombination	0.0004153	0.00034841	0.00076371	0.838938	-	0.000469551	0.000336609	0.000350456	0.000476013	0.000443084	0.000545473	0.000522201	0.000448121	0.000172213	0.000413249	0.000418166	0.00038846	0.000416295	0.000280936	0.000379956	0.000258019	0.000338649	0.000449001	0.000180904	0.00039774	0.000381781	0.000260995	0.000425983	0.000410668	0.000401291	0.000304494
K03631	0.157213	recN	DNA repair protein RecN (Recombination protein N)	-	-	-	0.000406983	0.00035579	0.000762773	0.874213	-	0.000468203	0.000286501	0.00039432	0.000451626	0.000441067	0.000504712	0.000483953	0.00040237	0.000185803	0.000498181	0.000413789	0.000353271	0.000465817	0.000253056	0.000442847	0.000242738	0.000356035	0.000430825	0.00014158	0.000435664	0.000381713	0.000309193	0.000348875	0.000461132	0.000426183	0.000343239
K00700	0.053098	glgB	1,4-alpha-glucan branching enzyme	EC:2.4.1.18	ko00500	Metabolism; Carbohydrate metabolism; Starch and sucrose metabolism	0.00042379	0.000338837	0.000762627	0.799539	-	0.000528555	0.000296137	0.000302322	0.000463886	0.000473866	0.000613588	0.000498936	0.000408698	0.000168284	0.000519083	0.000427255	0.000384869	0.000431884	0.00025839	0.000379894	0.000205201	0.000362749	0.00040026	0.000125882	0.000455771	0.000387351	0.000306415	0.000356047	0.000396196	0.000473157	0.000314184
K04096	0.285476	smf	-	-	-	-	0.000408352	0.000353677	0.000762029	0.866108	-	0.000509441	0.000326216	0.000390134	0.000418921	0.000402593	0.000532433	0.000439691	0.000437434	0.000149917	0.000498392	0.000382026	0.000413028	0.000418874	0.000220339	0.000423168	0.000239569	0.000332292	0.000423935	0.000145724	0.000458144	0.000386985	0.000290777	0.000430056	0.000474262	0.000407846	0.000317252
K01424	0.470486	E3.5.1.1, ansA, ansB	L-asparaginase	EC:3.5.1.1	ko00460|ko00250	Metabolism; Metabolism of other amino acids; Cyanoamino acid metabolism|Metabolism; Amino acid metabolism; Alanine, aspartate and glutamate metabolism	0.000401695	0.000358842	0.000760537	0.893318	-	0.000506046	0.000287335	0.000353961	0.000415274	0.000365197	0.000448426	0.000478993	0.000389874	0.000144354	0.0005921	0.000445427	0.000393358	0.000398897	0.000262778	0.000418199	0.000236566	0.000342833	0.000452823	0.000131364	0.000500453	0.000385813	0.000248586	0.000466429	0.000461362	0.000460775	0.000339388
K00847	0.157213	E2.7.1.4, scrK	fructokinase	EC:2.7.1.4	ko00500|ko00051|ko00520	Metabolism; Carbohydrate metabolism; Starch and sucrose metabolism|Metabolism; Carbohydrate metabolism; Fructose and mannose metabolism|Metabolism; Carbohydrate metabolism; Amino sugar and nucleotide sugar metabolism	0.000417061	0.000343203	0.000760264	0.82291	-	0.000517504	0.00029226	0.000354449	0.000423728	0.000396848	0.00049043	0.000633794	0.000468801	0.000141509	0.000422226	0.000474148	0.000389029	0.000372201	0.000260627	0.000359152	0.000175878	0.000279883	0.00051411	0.000149432	0.000450631	0.00042753	0.000265914	0.000381999	0.000481081	0.000390825	0.000323824
K03303	0.885234	lctP	lactate permease	-	-	-	0.000371817	0.000388184	0.000760002	1.04402	+	0.000387876	0.000172674	0.000347646	0.000532286	0.000391771	0.000295408	0.000569515	0.0003093	0.000193918	0.00066104	0.000252784	0.00034759	0.000432536	0.000218125	0.000527242	0.000196332	0.000362123	0.000488458	0.000191517	0.000527313	0.000305625	0.000289756	0.000483642	0.000635541	0.000408284	0.000320898
K02836	0.0782522	prfB	peptide chain release factor 2	-	-	-	0.000411069	0.000346853	0.000757922	0.843783	-	0.00047929	0.000286096	0.000360134	0.000490875	0.000441807	0.000524409	0.000506751	0.000470011	0.000186925	0.000424056	0.000412516	0.000349961	0.000397525	0.000270934	0.000401584	0.000262398	0.000354582	0.000427891	0.000135222	0.000437032	0.000427144	0.000301928	0.000363652	0.000382345	0.000420706	0.000377495
K01939	0.193931	purA, ADSS	adenylosuccinate synthase	EC:6.3.4.4	ko00230|ko00250	Metabolism; Nucleotide metabolism; Purine metabolism|Metabolism; Amino acid metabolism; Alanine, aspartate and glutamate metabolism	0.000401315	0.000355858	0.000757174	0.88673	-	0.000459618	0.000284349	0.000373168	0.000432167	0.00041111	0.00047923	0.000506616	0.000419494	0.00016666	0.000438574	0.000457814	0.000386985	0.000432284	0.000323485	0.000421186	0.000230019	0.000345121	0.00046944	0.000156022	0.000389016	0.000397288	0.000287878	0.000359837	0.000458727	0.000377016	0.000321874
K01937	0.312321	pyrG, CTPS	CTP synthase	EC:6.3.4.2	ko00240	Metabolism; Nucleotide metabolism; Pyrimidine metabolism	0.00039907	0.000357956	0.000757026	0.896976	-	0.00038239	0.000285381	0.000372179	0.000419226	0.000443319	0.00048396	0.000493876	0.000442757	0.000183581	0.000538363	0.00040194	0.000341869	0.000455	0.000259682	0.000394953	0.000292893	0.000346484	0.000446128	0.000171422	0.000423551	0.000416082	0.000274568	0.000374943	0.000439768	0.000418801	0.000351709
K00554	0.140955	trmD	tRNA (guanine37-N1)-methyltransferase	EC:2.1.1.228	-	-	0.000412408	0.000340568	0.000752976	0.825804	-	0.000496478	0.00032426	0.000384487	0.000460074	0.000457341	0.000541148	0.000451634	0.000435947	0.000137636	0.000527281	0.000373313	0.000359299	0.000435002	0.000225621	0.000375555	0.000166079	0.00031222	0.000417207	0.000120344	0.000474214	0.000412116	0.000269284	0.000411133	0.000468041	0.000363767	0.000299526
K02493	0.0998774	hemK, prmC, HEMK	release factor glutamine methyltransferase	EC:2.1.1.297	-	-	0.000416865	0.000334105	0.00075097	0.801469	-	0.000461353	0.000320925	0.00038562	0.000497264	0.000410234	0.00049394	0.000551153	0.000434652	0.000144528	0.000563964	0.000387608	0.000351142	0.0004058	0.000202527	0.000375264	0.000195406	0.000300645	0.000438252	0.000128332	0.000477004	0.000372041	0.000260753	0.000439578	0.000413655	0.000387573	0.000327083
K07233	0.140955	pcoB, copB	-	-	-	-	0.000267346	0.000483475	0.000750821	1.80842	+	8.2116e-06	0.00043368	0.000190448	0.000208634	0.00020564	2.01613e-05	1.02793e-05	0.000139755	0.00106539	0.000100535	0.000267192	0.000558225	6.29268e-05	0.000710871	0.000169898	0.000613858	0.000780085	0.000191376	0.00104901	4.42242e-05	0.000544278	0.000799147	0.000659568	0.000176461	0.000438702	0.000808877
K00057	0.470486	gpsA	glycerol-3-phosphate dehydrogenase (NAD(P)+)	EC:1.1.1.94	ko00564	Metabolism; Lipid metabolism; Glycerophospholipid metabolism	0.000392364	0.000357081	0.000749446	0.910076	-	0.000432214	0.000263437	0.000377273	0.00039991	0.000397031	0.000464185	0.000502077	0.00040925	0.0001501	0.000547611	0.000396034	0.000369252	0.000389031	0.000275179	0.00043552	0.000226414	0.000335276	0.000452396	0.000143886	0.000512648	0.000373104	0.000268174	0.000399775	0.000473574	0.00041171	0.000344335
K06949	0.885234	rsgA, engC	ribosome biogenesis GTPase	EC:3.6.1.-	-	-	0.000380024	0.000365233	0.000745257	0.961078	-	0.00046797	0.00025367	0.000353536	0.000431649	0.000391507	0.000424396	0.000486595	0.000389224	0.000180827	0.000465738	0.000353008	0.00036217	0.000401889	0.000231934	0.000441247	0.000229977	0.000348164	0.00047238	0.000182855	0.000473357	0.000385196	0.000309263	0.000428568	0.000477966	0.000392483	0.00031322
K00773	0.0782522	tgt, QTRT1	queuine tRNA-ribosyltransferase	EC:2.4.2.29	-	-	0.000405826	0.00033902	0.000744846	0.835384	-	0.000481877	0.000331908	0.000347763	0.000446244	0.000411375	0.000544195	0.00050453	0.000416388	0.000156534	0.000466887	0.000407314	0.000354892	0.000455544	0.000223797	0.000395192	0.000208934	0.000350469	0.000403887	0.00016167	0.000402907	0.000382928	0.000293608	0.000335196	0.000454109	0.000372518	0.000299845
K02428	0.0782522	rdgB	XTP/dITP diphosphohydrolase	EC:3.6.1.66	ko00230	Metabolism; Nucleotide metabolism; Purine metabolism	0.000409607	0.000334742	0.00074435	0.817227	-	0.000461995	0.000319597	0.000361962	0.000443045	0.000409171	0.000606302	0.000513703	0.000436779	0.000159182	0.000408565	0.000436854	0.000358133	0.000384409	0.000242702	0.000379838	0.00024508	0.000301478	0.000468331	0.000112374	0.000449407	0.000397574	0.000287942	0.000350002	0.000397769	0.000360934	0.000316701
K00791	0.0262294	miaA, TRIT1	tRNA dimethylallyltransferase	EC:2.5.1.75	ko00908	Metabolism; Metabolism of terpenoids and polyketides; Zeatin biosynthesis	0.000407816	0.000332196	0.000740012	0.814572	-	0.000511336	0.000367037	0.000386592	0.000420482	0.000391629	0.000572037	0.00045018	0.0004566	0.000149107	0.000414375	0.000439236	0.00033518	0.000386651	0.000223998	0.000375186	0.000298203	0.000323162	0.000428736	0.000141758	0.000410153	0.000392948	0.000279722	0.000370997	0.000354835	0.000406184	0.000320421
K01000	0.0689643	mraY	phospho-N-acetylmuramoyl-pentapeptide-transferase	EC:2.7.8.13	ko00550|ko01502	Metabolism; Glycan biosynthesis and metabolism; Peptidoglycan biosynthesis|Human Diseases; Drug resistance; Vancomycin resistance	0.000405721	0.000332777	0.000738498	0.820212	-	0.000458607	0.000333133	0.000364912	0.000470762	0.000444199	0.00052357	0.000475013	0.000427002	0.000170588	0.00046039	0.000381543	0.000358933	0.000392058	0.000226822	0.000405533	0.000224456	0.000325499	0.000416286	0.00013816	0.000438407	0.000397466	0.000250629	0.000382676	0.000395337	0.000363979	0.000344936
K08483	0.795012	PTS-EI.PTSI, ptsI	phosphotransferase system, enzyme I, PtsI	EC:2.7.3.9	ko02060	Environmental Information Processing; Membrane transport; Phosphotransferase system (PTS)	0.000368189	0.000368253	0.000736442	1.00017	+	0.000365566	0.00020793	0.000310127	0.000497217	0.000373915	0.000334598	0.000467242	0.000290168	0.000164864	0.000673247	0.000322653	0.000410739	0.000415794	0.000253539	0.000440551	0.000214908	0.000376412	0.000448964	0.000186377	0.000447683	0.000361715	0.00028103	0.000463377	0.000528687	0.000454106	0.000323233
K03500	1	rsmB, sun	16S rRNA (cytosine967-C5)-methyltransferase	EC:2.1.1.176	-	-	0.000372244	0.00036364	0.000735884	0.976886	-	0.000382925	0.000185787	0.000353219	0.000469534	0.000435107	0.000364096	0.00050671	0.000299242	0.000192162	0.000652718	0.000259599	0.000365827	0.000498243	0.000220458	0.000409843	0.000143387	0.000304252	0.000442074	0.000218259	0.000532148	0.00034003	0.000285807	0.000434742	0.000534438	0.000509033	0.000303749
K01867	0.0689643	WARS, trpS	tryptophanyl-tRNA synthetase	EC:6.1.1.2	ko00970	Genetic Information Processing; Translation; Aminoacyl-tRNA biosynthesis	0.000401974	0.000333699	0.000735673	0.83015	-	0.000525517	0.00036473	0.000366316	0.000444125	0.000402206	0.000538745	0.000448434	0.000414905	0.000143278	0.000419918	0.000390724	0.000364789	0.000433923	0.000245192	0.00043652	0.000246282	0.00032396	0.000395701	0.000123843	0.000404272	0.00038384	0.000278058	0.000350115	0.000382682	0.000323473	0.00033145
K00982	0.83986	glnE	glutamate-ammonia-ligase adenylyltransferase	EC:2.7.7.42	-	-	0.000375191	0.000360339	0.000735529	0.960414	-	0.000341909	0.000138851	0.000357591	0.000484676	0.000423678	0.000284748	0.00059489	0.000271605	0.000261692	0.000869475	0.000179926	0.00029325	0.000414083	0.000190826	0.000443455	0.000125349	0.000295332	0.000438095	0.00016411	0.000495011	0.000274801	0.000312651	0.000518577	0.000651771	0.000475145	0.00037075
K00763	0.140955	pncB, NAPRT1	nicotinate phosphoribosyltransferase	EC:6.3.4.21	ko00760	Metabolism; Metabolism of cofactors and vitamins; Nicotinate and nicotinamide metabolism	0.000388826	0.000346451	0.000735277	0.891017	-	0.000457268	0.000275951	0.000370484	0.000435406	0.000366015	0.000447908	0.000527881	0.00036535	0.000150828	0.000479742	0.000415339	0.000373741	0.000407668	0.000265819	0.000433282	0.000263756	0.00035343	0.000447169	0.000144338	0.00044708	0.000435664	0.000271565	0.000335533	0.000352103	0.000417096	0.000386992
K02600	0.053098	nusA	N utilization substance protein A	-	-	-	0.000400994	0.000332735	0.00073373	0.829776	-	0.000467228	0.000323826	0.000367166	0.00044548	0.000419561	0.00052614	0.000479881	0.000441051	0.000163231	0.000432088	0.000400873	0.000345404	0.000454924	0.000259816	0.000377972	0.000263833	0.000333857	0.000406544	0.000132368	0.000376749	0.000383316	0.000254445	0.000391493	0.000357509	0.00040201	0.000333821
K03106	0.214494	SRP54, ffh	signal recognition particle subunit SRP54	-	ko03060|ko03070	Genetic Information Processing; Folding, sorting and degradation; Protein export|Environmental Information Processing; Membrane transport; Bacterial secretion system	0.000388277	0.000344462	0.000732739	0.887155	-	0.000440351	0.000276849	0.000409503	0.000438034	0.000434882	0.000443925	0.000527265	0.000381063	0.000167839	0.000432318	0.000388038	0.000319257	0.000407464	0.000241786	0.000404635	0.000280777	0.000342549	0.000452666	0.000139504	0.000444165	0.000409245	0.000263978	0.00036811	0.000378661	0.000405327	0.000336984
K02622	0.193931	parE	topoisomerase IV subunit B	EC:5.99.1.-	-	-	0.000393593	0.000334812	0.000728406	0.850656	-	0.000519195	0.000299223	0.000344414	0.000444212	0.000483387	0.000508149	0.000358684	0.000426876	0.000208925	0.000543215	0.00032548	0.00026136	0.000409084	0.00019415	0.000419682	0.000240855	0.000354439	0.000372347	0.000224927	0.000491007	0.000287188	0.00029273	0.000350498	0.000380841	0.00039508	0.000286435
K03296	0.0193733	TC.HAE1	-	-	-	-	0.000436226	0.000291771	0.000727997	0.668853	-	0.000479949	0.000393141	0.000403168	0.000351402	0.000451962	0.000603171	0.00030971	0.000664411	0.000193021	0.00037083	0.000638539	0.000375408	0.000334621	0.000180406	0.000237918	0.000313668	0.000312822	0.000435273	1.83998e-05	0.000434853	0.000398412	0.000267417	0.000319908	0.000247555	0.000332046	0.000362667
K00014	0.795012	aroE	shikimate dehydrogenase	EC:1.1.1.25	ko00400|ko01230	Metabolism; Amino acid metabolism; Phenylalanine, tyrosine and tryptophan biosynthesis|Metabolism; Overview; Biosynthesis of amino acids	0.000374998	0.000352078	0.000727076	0.938881	-	0.000400544	0.000247136	0.000320676	0.000446173	0.000372827	0.000404465	0.000538981	0.000322639	0.000157649	0.000544708	0.000355491	0.000388685	0.000402172	0.000211679	0.000399223	0.000190105	0.000280385	0.000498853	0.000136856	0.000497369	0.000365419	0.000247732	0.000423149	0.000572	0.000323524	0.000318682
K01358	0.214494	clpP, CLPP	ATP-dependent Clp protease, protease subunit	EC:3.4.21.92	ko04112	Cellular Processes; Cell growth and death; Cell cycle - Caulobacter	0.000391695	0.000332598	0.000724293	0.849125	-	0.000434165	0.000340782	0.000338871	0.000400209	0.000366844	0.000502402	0.000569076	0.000425816	0.000114417	0.0003538	0.000420351	0.000433605	0.000400246	0.000264777	0.000355506	0.00023347	0.000276457	0.000436935	0.000124189	0.000395849	0.000505585	0.000249855	0.000362939	0.000385368	0.000401873	0.000369343
K06142	0.00861556	hlpA, ompH	-	-	-	-	0.000439178	0.000283876	0.000723054	0.646379	-	0.000577665	0.000433632	0.000453506	0.000386529	0.000399382	0.000671188	0.000361136	0.000642515	0.000190437	0.000347363	0.000496087	0.000310699	0.000306186	0.00016777	0.000260291	0.00021269	0.000263092	0.000430417	6.77934e-05	0.000443809	0.000396844	0.00025076	0.000323612	0.000283245	0.000344676	0.000343968
K00928	0.174853	lysC	aspartate kinase	EC:2.7.2.4	ko00300|ko00270|ko01230|ko00260|ko01210	Metabolism; Amino acid metabolism; Lysine biosynthesis|Metabolism; Amino acid metabolism; Cysteine and methionine metabolism|Metabolism; Overview; Biosynthesis of amino acids|Metabolism; Amino acid metabolism; Glycine, serine and threonine metabolism|Metabolism; Overview; 2-Oxocarboxylic acid metabolism	0.000385823	0.00033438	0.000720204	0.866667	-	0.000467606	0.000295507	0.000350856	0.000410324	0.000375906	0.000451731	0.000496888	0.000398635	0.000164575	0.000480779	0.00039928	0.000337792	0.000418226	0.000245518	0.000391159	0.000221344	0.000310107	0.0004345	0.000132113	0.000393285	0.000373579	0.000312855	0.000365353	0.000414526	0.000437473	0.000326676
K04042	0.795012	glmU	bifunctional UDP-N-acetylglucosamine pyrophosphorylase / Glucosamine-1-phosphate N-acetyltransferase	EC:2.7.7.23 2.3.1.157	ko00520	Metabolism; Carbohydrate metabolism; Amino sugar and nucleotide sugar metabolism	0.000359027	0.000357571	0.000716598	0.995943	-	0.000407493	0.000188399	0.000311286	0.000448592	0.00037116	0.000343573	0.000495887	0.00028282	0.0001721	0.000657039	0.000282064	0.000347913	0.000419092	0.000242236	0.000419298	0.000173301	0.000335675	0.00040884	0.000166437	0.000464153	0.000355009	0.000290835	0.000457136	0.000558835	0.000467249	0.000301845
K02835	0.126022	prfA, MTRF1, MRF1	peptide chain release factor 1	-	-	-	0.000385494	0.000329691	0.000715186	0.855243	-	0.000456945	0.000321918	0.000350143	0.000406183	0.000410587	0.00051894	0.00048509	0.000399333	0.000143692	0.000414391	0.000390725	0.000327988	0.000392128	0.000237563	0.000359046	0.000242169	0.000312495	0.000413161	0.000147677	0.000402654	0.000367905	0.000279117	0.000359252	0.00044313	0.00038605	0.00030374
K06131	0.54437	cls	cardiolipin synthase	EC:2.7.8.-	ko00564	Metabolism; Lipid metabolism; Glycerophospholipid metabolism	0.00037587	0.000338382	0.000714253	0.900263	-	0.000423085	0.000258845	0.000360353	0.000399671	0.000348899	0.000433526	0.000587379	0.000377745	0.000128665	0.000403272	0.000413799	0.000375207	0.000389659	0.000266824	0.000424696	0.000245259	0.000300196	0.00044659	0.000129739	0.000436976	0.000422814	0.000293059	0.000333758	0.000371018	0.00039814	0.000335505
K00558	0.312321	DNMT1, dcm	DNA (cytosine-5)-methyltransferase 1	EC:2.1.1.37	ko00270|ko05206	Metabolism; Amino acid metabolism; Cysteine and methionine metabolism|Human Diseases; Cancers; MicroRNAs in cancer	0.00037291	0.000336999	0.000709909	0.903701	-	0.000468132	0.000389083	0.000390111	0.00037326	0.00045825	0.000473222	0.000420075	0.00039388	0.000232098	0.00027071	0.000317537	0.000288563	0.000589522	0.000200562	0.000549135	0.00026635	0.000259415	0.000428026	0.000185509	0.000477893	0.00030298	0.000220591	0.000269182	0.000294828	0.00035111	0.000237559
K03040	0.126022	rpoA	DNA-directed RNA polymerase subunit alpha	EC:2.7.7.6	ko03020|ko00230|ko00240	Genetic Information Processing; Transcription; RNA polymerase|Metabolism; Nucleotide metabolism; Purine metabolism|Metabolism; Nucleotide metabolism; Pyrimidine metabolism	0.000389282	0.000320578	0.00070986	0.823511	-	0.000466183	0.000358014	0.00037355	0.000414451	0.000390089	0.000536155	0.000473507	0.000416833	0.000138859	0.000364581	0.000387412	0.000351747	0.000412655	0.000265605	0.000392134	0.000217541	0.000310603	0.0004309	0.000142407	0.000369715	0.000419328	0.000228903	0.000292998	0.000364149	0.000308679	0.000326098
K08300	0.750832	rne	ribonuclease E	EC:3.1.26.12	ko03018	Genetic Information Processing; Folding, sorting and degradation; RNA degradation	0.000366664	0.00034256	0.000709224	0.934261	-	0.000427346	0.000158843	0.000340657	0.000473524	0.000466525	0.000301961	0.000548896	0.000267042	0.000200446	0.000698733	0.000205492	0.000310505	0.000345552	0.000140428	0.000396724	8.58102e-05	0.000303345	0.000406351	0.000144366	0.000624284	0.000271194	0.000280238	0.000517633	0.000594799	0.000421741	0.000291065
K01834	0.506721	PGAM, gpmA	2,3-bisphosphoglycerate-dependent phosphoglycerate mutase	EC:5.4.2.11	ko00010|ko00260|ko01230|ko01200|ko05230|ko00680	Metabolism; Carbohydrate metabolism; Glycolysis / Gluconeogenesis|Metabolism; Amino acid metabolism; Glycine, serine and threonine metabolism|Metabolism; Overview; Biosynthesis of amino acids|Metabolism; Overview; Carbon metabolism|Human Diseases; Cancers; Central carbon metabolism in cancer|Metabolism; Energy metabolism; Methane metabolism	0.000369516	0.000339231	0.000708747	0.918041	-	0.000470558	0.000257869	0.000334129	0.000417116	0.00033436	0.000449571	0.000540621	0.000312747	0.000125898	0.000495019	0.000361973	0.000334334	0.00040241	0.000252979	0.000429092	0.00022067	0.000327154	0.000471331	0.00015894	0.000411198	0.000364856	0.000249107	0.000346505	0.00043653	0.000418086	0.000271469
K03601	0.435731	xseA	exodeoxyribonuclease VII large subunit	EC:3.1.11.6	ko03430	Genetic Information Processing; Replication and repair; Mismatch repair	0.000374421	0.000333379	0.0007078	0.890386	-	0.000461691	0.000279255	0.000343488	0.000420905	0.000386163	0.000532695	0.00049903	0.000336501	0.000140371	0.000383811	0.000365069	0.000344071	0.000417068	0.000253916	0.000355725	0.000235365	0.000287495	0.000430742	0.000142858	0.000417537	0.000363463	0.000264905	0.000388506	0.000442969	0.000395021	0.00029573
K11996	0.506721	MOCS3, UBA4, moeB	adenylyltransferase and sulfurtransferase	-	ko04122	Genetic Information Processing; Folding, sorting and degradation; Sulfur relay system	0.000372248	0.000334821	0.000707069	0.899457	-	0.00047556	0.000242535	0.00034397	0.000369121	0.000390549	0.000373342	0.000471509	0.000352551	0.000224315	0.000591844	0.000303109	0.000328574	0.000361522	0.000202923	0.00035589	0.000170693	0.000331207	0.000381595	0.000114142	0.000520439	0.000314992	0.000261871	0.000434694	0.000567887	0.000417083	0.000264124
K07391	0.0101931	comM	-	-	-	-	0.000400816	0.000306194	0.00070701	0.763926	-	0.000419552	0.00035334	0.000400699	0.000401466	0.000436151	0.000514685	0.000440116	0.000466309	0.000177269	0.000436008	0.000422952	0.000341248	0.000364672	0.000204122	0.000331413	0.000249294	0.000276863	0.000375111	8.56304e-05	0.000404706	0.000363255	0.000261798	0.000353743	0.00040372	0.000427648	0.000295312
K01361	0.140955	E3.4.21.96	lactocepin	EC:3.4.21.96	-	-	0.000436691	0.000269373	0.000706064	0.616851	-	0.000622553	0.000399414	0.000283243	0.000277962	0.000283437	0.000452683	0.0013189	0.000313508	6.46003e-05	0.000179615	0.000552051	0.000492326	0.000264942	0.000328099	0.000306659	0.000190527	0.000227037	0.000347103	0.000113298	0.000348304	0.000456317	0.00020726	0.000287679	0.000155256	0.000412274	0.000262991
K14445	0.236584	SLC13A2_3_5	solute carrier family 13 (sodium-dependent dicarboxylate transporter), member 2/3/5	-	-	-	0.000386856	0.000319003	0.000705858	0.824604	-	0.000398108	0.000219133	0.000372978	0.000381116	0.00050833	0.00044637	0.000467753	0.000435866	0.000173027	0.000550826	0.000332626	0.000356137	0.000381184	0.000181502	0.000312853	0.000134426	0.00020687	0.000372677	0.000119274	0.000511728	0.000353742	0.000197778	0.000502807	0.000553192	0.000394081	0.000281345
K01921	0.312321	ddl	D-alanine-D-alanine ligase	EC:6.3.2.4	ko01502|ko00473|ko00550	Human Diseases; Drug resistance; Vancomycin resistance|Metabolism; Metabolism of other amino acids; D-Alanine metabolism|Metabolism; Glycan biosynthesis and metabolism; Peptidoglycan biosynthesis	0.00037408	0.000331496	0.000705576	0.886163	-	0.000408414	0.000270648	0.00037383	0.000391875	0.000383234	0.000438199	0.000546806	0.000367946	0.000132435	0.000409268	0.000430207	0.000336095	0.000444559	0.000259605	0.000366736	0.000221182	0.000309222	0.00048265	0.000133533	0.00039704	0.000435905	0.000278468	0.000294316	0.000354735	0.000383472	0.000313557
K07133	0.54437	K07133	-	-	-	-	0.000369886	0.000334123	0.000704009	0.903313	-	0.000322772	0.00038625	0.000549022	0.00039687	0.000384533	0.000414945	0.000250661	0.000496726	0.000129653	0.000202694	0.000639021	0.000265489	0.000622364	0.000252505	0.000391221	0.000478484	0.000366558	0.000335815	4.34589e-05	0.0002543	0.000385856	0.000313571	0.000295656	0.000269687	0.00042301	0.000327088
K01462	0.236584	PDF, def	peptide deformylase	EC:3.5.1.88	-	-	0.000378602	0.000323183	0.000701785	0.853621	-	0.000454116	0.000291546	0.000331269	0.00041669	0.000362604	0.000482497	0.000524901	0.000372861	0.000132127	0.000447285	0.000374336	0.000352994	0.000392733	0.000241853	0.000394831	0.000196343	0.000312711	0.000412159	0.000168924	0.000377555	0.000420135	0.000258451	0.00032658	0.000375917	0.000368256	0.000306917
K01338	0.0350891	lon	ATP-dependent Lon protease	EC:3.4.21.53	ko04112	Cellular Processes; Cell growth and death; Cell cycle - Caulobacter	0.000388174	0.000312727	0.000700902	0.805636	-	0.000423349	0.000317235	0.000427119	0.000444545	0.000481613	0.000521737	0.000380996	0.000430775	0.000152495	0.000369549	0.000423412	0.000285269	0.000405383	0.00022402	0.000329191	0.000323458	0.000263393	0.000333485	9.42422e-05	0.000390185	0.000407589	0.000229242	0.000413169	0.00033937	0.000373358	0.000309382
K12574	0.54437	rnj	ribonuclease J	EC:3.1.-.-	ko03018	Genetic Information Processing; Folding, sorting and degradation; RNA degradation	0.000361522	0.00033937	0.000700892	0.938725	-	0.000436935	0.000330019	0.000262554	0.000430934	0.000276842	0.000570472	0.000496444	0.000342474	6.77746e-05	0.000239715	0.00043008	0.000454023	0.000466535	0.00040108	0.000442027	0.00029723	0.000339214	0.000425976	0.000242538	0.000246978	0.000496486	0.000252584	0.000195639	0.000266154	0.000336376	0.000359247
K00640	0.370844	cysE	serine O-acetyltransferase	EC:2.3.1.30	ko00920|ko00270|ko01230|ko01200	Metabolism; Energy metabolism; Sulfur metabolism|Metabolism; Amino acid metabolism; Cysteine and methionine metabolism|Metabolism; Overview; Biosynthesis of amino acids|Metabolism; Overview; Carbon metabolism	0.000371325	0.000327991	0.000699316	0.883299	-	0.000408509	0.000259309	0.000294451	0.00043721	0.000368721	0.000459962	0.000427646	0.000342731	0.000147607	0.000564105	0.000421552	0.000324098	0.000393733	0.000238001	0.000368225	0.000166881	0.000330322	0.000460204	0.000153689	0.000385713	0.000378616	0.000277463	0.000369779	0.000413266	0.000399151	0.000322545
K00033	0.707454	PGD, gnd, gntZ	6-phosphogluconate dehydrogenase	EC:1.1.1.44 1.1.1.343	ko01200|ko00480|ko00030	Metabolism; Overview; Carbon metabolism|Metabolism; Metabolism of other amino acids; Glutathione metabolism|Metabolism; Carbohydrate metabolism; Pentose phosphate pathway	0.000341934	0.000356494	0.000698428	1.04258	+	0.000377305	0.000219047	0.000245068	0.000464452	0.000374416	0.000354891	0.000471249	0.000290795	0.000152925	0.000534728	0.000300979	0.00031735	0.000474372	0.000261902	0.000425374	0.000160726	0.000357303	0.000366217	0.000288981	0.000423465	0.000363708	0.00029257	0.000355297	0.000508017	0.000452813	0.000317998
K02237	0.885234	comEA	competence protein ComEA	-	-	-	0.000355133	0.000342988	0.000698121	0.9658	-	0.000352791	0.000222279	0.00033478	0.000593799	0.00042495	0.000357145	0.000556486	0.000314198	0.000140289	0.000472834	0.000220522	0.000271529	0.000454321	0.000179565	0.000432938	0.00010995	0.000292102	0.000393419	0.000208168	0.000578445	0.000272654	0.000254201	0.000441001	0.000499092	0.000434633	0.000266014
K03590	0.0404041	ftsA	cell division protein FtsA	-	ko04112	Cellular Processes; Cell growth and death; Cell cycle - Caulobacter	0.000396329	0.000300407	0.000696736	0.757975	-	0.000466418	0.000328015	0.00037008	0.00050436	0.000443648	0.000590181	0.000407471	0.000453689	0.000172233	0.000432813	0.00031081	0.000276225	0.000384822	0.000178883	0.000320465	0.000220215	0.000318948	0.000324252	0.000129075	0.000464654	0.000281039	0.000254862	0.000364104	0.000363568	0.000350604	0.000278191
K02863	0.0782522	RP-L1, MRPL1, rplA	large subunit ribosomal protein L1	-	ko03010	Genetic Information Processing; Translation; Ribosome	0.0003773	0.000313436	0.000690737	0.830734	-	0.000461171	0.00030752	0.000340723	0.000406682	0.000388371	0.000508774	0.000443416	0.000413725	0.000137762	0.000416828	0.000361566	0.000341065	0.000372472	0.000216129	0.000361803	0.00020828	0.000302786	0.000413505	0.000127459	0.000407498	0.000375964	0.000275224	0.000341517	0.000358598	0.000327933	0.000315639
K02950	0.193931	RP-S12, MRPS12, rpsL	small subunit ribosomal protein S12	-	ko03010	Genetic Information Processing; Translation; Ribosome	0.000368639	0.00032191	0.000690549	0.873238	-	0.000409225	0.000258135	0.000311695	0.000418816	0.000399737	0.000454355	0.00045192	0.000412956	0.000155561	0.000470859	0.000335643	0.000344767	0.000367105	0.000220215	0.000328205	0.000175976	0.000307265	0.000431408	0.000179245	0.000453552	0.000385949	0.000261662	0.000368697	0.000383638	0.000345352	0.000331116
K04487	0.340779	iscS, NFS1	cysteine desulfurase	EC:2.8.1.7	ko04122|ko00730	Genetic Information Processing; Folding, sorting and degradation; Sulfur relay system|Metabolism; Metabolism of cofactors and vitamins; Thiamine metabolism	0.000361488	0.000328697	0.000690186	0.90929	-	0.000381009	0.000252965	0.000326711	0.000443023	0.00040382	0.000458986	0.000495593	0.000280682	0.000150755	0.000464463	0.000307057	0.000372795	0.000459701	0.000249969	0.000399933	0.00022234	0.000316606	0.000373738	0.000181656	0.00035783	0.000387206	0.000248498	0.000349954	0.000396938	0.000437812	0.000317796
K02563	0.0463866	murG	UDP-N-acetylglucosamine--N-acetylmuramyl-(pentapeptide) pyrophosphoryl-undecaprenol N-acetylglucosamine transferase	EC:2.4.1.227	ko01502|ko04112|ko00550	Human Diseases; Drug resistance; Vancomycin resistance|Cellular Processes; Cell growth and death; Cell cycle - Caulobacter|Metabolism; Glycan biosynthesis and metabolism; Peptidoglycan biosynthesis	0.000383773	0.000305897	0.00068967	0.797079	-	0.000457274	0.000305927	0.000364033	0.000399887	0.000380516	0.000495978	0.00050739	0.000399685	0.000142758	0.000460293	0.000360263	0.000331272	0.000374506	0.000190374	0.000330031	0.000212972	0.00029712	0.000418358	0.000128039	0.000420316	0.000358013	0.000252026	0.000324328	0.000364685	0.000377285	0.000293862
K06941	0.126022	rlmN	23S rRNA (adenine2503-C2)-methyltransferase	EC:2.1.1.192	-	-	0.00036707	0.000322337	0.000689407	0.878134	-	0.000448399	0.000325218	0.00033135	0.000383591	0.000396905	0.000417266	0.00044459	0.000393367	0.000176111	0.00039967	0.000378098	0.000310277	0.000355843	0.000244874	0.000368965	0.000236276	0.000319593	0.000412424	0.000141843	0.000356729	0.000364856	0.000269843	0.000386108	0.000410688	0.000380261	0.000308439
K01736	0.236584	aroC	chorismate synthase	EC:4.2.3.5	ko00400|ko01230	Metabolism; Amino acid metabolism; Phenylalanine, tyrosine and tryptophan biosynthesis|Metabolism; Overview; Biosynthesis of amino acids	0.000369768	0.00031873	0.000688498	0.861973	-	0.000383267	0.000240887	0.000315537	0.000423107	0.000370854	0.000425381	0.000468524	0.000401608	0.000155334	0.000486576	0.000404968	0.000361172	0.000345988	0.000217754	0.000324595	0.000186215	0.000305848	0.000418672	0.000130195	0.000438653	0.000396345	0.000244003	0.000413927	0.000402563	0.000439318	0.0003037
K03438	0.0463866	mraW, rsmH	16S rRNA (cytosine1402-N4)-methyltransferase	EC:2.1.1.199	-	-	0.000378781	0.000308712	0.000687493	0.815012	-	0.000448535	0.000286865	0.000357886	0.000423089	0.000392888	0.000500841	0.00044329	0.000406066	0.000173973	0.000429903	0.000349976	0.000332067	0.000385659	0.00021285	0.000349058	0.000195291	0.000314391	0.000421694	0.00013593	0.00040645	0.000349185	0.000256811	0.000295087	0.000382133	0.000367324	0.000306209
K07090	0.312321	K07090	-	-	-	-	0.000364558	0.000318993	0.000683551	0.875014	-	0.000347989	0.000263211	0.000369911	0.000359945	0.000428521	0.000372292	0.0005731	0.000357378	0.000162974	0.000507042	0.000293868	0.000338462	0.000530133	0.000177657	0.000275288	0.000153423	0.000224523	0.000423571	0.000163456	0.000445173	0.000339839	0.000224465	0.000335183	0.000535208	0.000366677	0.000288865
K04072	0.506721	adhE	acetaldehyde dehydrogenase / alcohol dehydrogenase	EC:1.2.1.10 1.1.1.1	ko00625|ko00071|ko00620|ko00010|ko00350|ko00650|ko00626|ko01220	Metabolism; Xenobiotics biodegradation and metabolism; Chloroalkane and chloroalkene degradation|Metabolism; Lipid metabolism; Fatty acid degradation|Metabolism; Carbohydrate metabolism; Pyruvate metabolism|Metabolism; Carbohydrate metabolism; Glycolysis / Gluconeogenesis|Metabolism; Amino acid metabolism; Tyrosine metabolism|Metabolism; Carbohydrate metabolism; Butanoate metabolism|Metabolism; X…	0.000327279	0.000354904	0.000682183	1.08441	+	0.000352105	0.000177346	0.000303763	0.000555036	0.000347248	0.000318198	0.000432169	0.000240532	0.000166934	0.000512218	0.000264003	0.000257795	0.000533076	0.000305267	0.000480742	0.000190754	0.000447927	0.000410567	0.000305742	0.000344508	0.000289212	0.000344581	0.000257131	0.000349347	0.000375118	0.000327675
K00075	0.193931	murB	UDP-N-acetylmuramate dehydrogenase	EC:1.3.1.98	ko00520|ko00550	Metabolism; Carbohydrate metabolism; Amino sugar and nucleotide sugar metabolism|Metabolism; Glycan biosynthesis and metabolism; Peptidoglycan biosynthesis	0.000373244	0.000307901	0.000681145	0.824932	-	0.000468733	0.000284212	0.000344794	0.000415584	0.000353133	0.000500877	0.000465405	0.000359094	0.000135592	0.000456719	0.000371937	0.000322847	0.000377301	0.000218209	0.000363604	0.000214572	0.00029132	0.000384631	0.000144882	0.000381263	0.000379048	0.000242352	0.000306699	0.000390931	0.000331827	0.000299156
K07568	0.0165749	queA	S-adenosylmethionine:tRNA ribosyltransferase-isomerase	EC:2.4.99.17	-	-	0.000382725	0.000298241	0.000680965	0.779256	-	0.000455948	0.000344424	0.000396641	0.000404057	0.000408574	0.000509481	0.000324679	0.000434552	0.000177591	0.000440948	0.000424779	0.000271024	0.000368423	0.000202626	0.000313624	0.000248975	0.000293873	0.000390267	0.000120751	0.000410269	0.000340846	0.000249666	0.000334683	0.000304883	0.000340652	0.000314906
K06168	0.060602	miaB	tRNA-2-methylthio-N6-dimethylallyladenosine synthase	EC:2.8.4.3	-	-	0.000377355	0.000301012	0.000678367	0.797687	-	0.0004365	0.000317091	0.000343399	0.000378757	0.000441949	0.000395516	0.000474634	0.000408697	0.000170214	0.000454351	0.000392388	0.000314768	0.000346723	0.00018695	0.000282102	0.000223488	0.000296666	0.00039856	9.3545e-05	0.000414745	0.000353428	0.000237514	0.00037496	0.00040346	0.000353845	0.000293817
K03497	0.112351	parB, spo0J	chromosome partitioning protein, ParB family	-	-	-	0.00036924	0.000307571	0.000676811	0.832985	-	0.000457784	0.000287212	0.000329396	0.000394326	0.000350985	0.000516514	0.000482058	0.000364829	0.000138182	0.000371728	0.000321897	0.00041597	0.000446685	0.000265574	0.000396725	0.000222121	0.00028567	0.000425689	0.00011755	0.000336635	0.000377104	0.000232892	0.000275958	0.000308253	0.000325795	0.000297135
K07485	1	K07485	-	-	-	-	0.000322801	0.000353558	0.000676359	1.09528	+	0.000320066	0.000440595	0.000267832	0.000281612	0.000196806	0.000420699	0.000338825	0.00048867	0.000125553	0.000218649	0.000486624	0.000287679	0.000759314	0.000181021	0.000561825	0.000138479	0.000414967	0.000329006	0.000288777	0.00062227	0.000382772	0.000212464	0.000101423	0.000250375	0.000138756	0.000315878
K01740	0.402504	E2.5.1.49, metY	O-acetylhomoserine (thiol)-lyase	EC:2.5.1.49	ko00270	Metabolism; Amino acid metabolism; Cysteine and methionine metabolism	0.000357306	0.000318683	0.000675988	0.891905	-	0.00043902	0.000255242	0.000324654	0.0003154	0.000293519	0.000484368	0.000487711	0.00035425	8.84413e-05	0.00043182	0.00043821	0.000375033	0.000324494	0.00022956	0.000383518	0.000176866	0.000264357	0.000412744	0.00010388	0.000434464	0.000441109	0.000210245	0.000410792	0.000432162	0.000319509	0.000315233
K02926	0.370844	RP-L4, MRPL4, rplD	large subunit ribosomal protein L4	-	ko03010	Genetic Information Processing; Translation; Ribosome	0.000357848	0.000317025	0.000674873	0.885923	-	0.000416495	0.000296516	0.000351717	0.000404551	0.000362247	0.000473671	0.000433575	0.000357237	0.000134754	0.000379607	0.000337684	0.000346119	0.000383912	0.000248572	0.000368879	0.000205465	0.000292277	0.000453175	0.000139375	0.000379453	0.000406152	0.000252798	0.000299223	0.000375025	0.000354386	0.000318458
K01889	0.126022	FARSA, pheS	phenylalanyl-tRNA synthetase alpha chain	EC:6.1.1.20	ko00970	Genetic Information Processing; Translation; Aminoacyl-tRNA biosynthesis	0.000361065	0.000311118	0.000672183	0.861669	-	0.000431088	0.000295102	0.000364757	0.00040466	0.000354514	0.000479222	0.000423592	0.000369702	0.000133465	0.000353651	0.00038858	0.000334447	0.000424231	0.000266553	0.000358235	0.000214407	0.000305507	0.000439097	0.000123876	0.000350006	0.000382071	0.00025076	0.000275592	0.000343086	0.000370613	0.00029502
K03665	0.340779	hflX	-	-	-	-	0.000355975	0.000314736	0.000670711	0.884152	-	0.000435289	0.000273796	0.000285985	0.000419377	0.000344925	0.000402001	0.00045935	0.000351954	0.000156274	0.000508647	0.000364982	0.000269124	0.000398314	0.000205051	0.00033793	0.000184029	0.000324894	0.000403587	0.000144765	0.000387465	0.000315129	0.000241273	0.000369633	0.000464763	0.000339593	0.000252727
K00368	0.930987	nirK	nitrite reductase (NO-forming)	EC:1.7.2.1	ko00910	Metabolism; Energy metabolism; Nitrogen metabolism	0.00034606	0.0003226	0.000668661	0.932208	-	0.000452967	0.000162876	0.000301623	0.000353899	0.000364239	0.000277279	0.000692749	0.000244958	0.000153118	0.000527664	0.000277924	0.000343429	0.000382109	0.000189904	0.00039009	0.000131127	0.00021467	0.000398627	0.00010146	0.000531802	0.000333779	0.000225198	0.000388202	0.000584237	0.000380461	0.000252104
K04069	0.126022	pflA, pflC, pflE	pyruvate formate lyase activating enzyme	EC:1.97.1.4	-	-	0.000371355	0.000297029	0.000668384	0.799853	-	0.00040727	0.000332856	0.000338567	0.000342642	0.000380715	0.000536728	0.000522994	0.000416006	0.000134462	0.00027061	0.000414571	0.000358838	0.000418697	0.000239516	0.000307457	0.00018461	0.000236271	0.00039545	0.000147434	0.000392438	0.000434171	0.000239951	0.000270651	0.000297704	0.000348221	0.000310196
K01696	0.83986	trpB	tryptophan synthase beta chain	EC:4.2.1.20	ko00260|ko00400|ko01230	Metabolism; Amino acid metabolism; Glycine, serine and threonine metabolism|Metabolism; Amino acid metabolism; Phenylalanine, tyrosine and tryptophan biosynthesis|Metabolism; Overview; Biosynthesis of amino acids	0.000341193	0.000325185	0.000666378	0.953081	-	0.000323819	0.000225505	0.000293586	0.0003576	0.000359251	0.000346708	0.000515448	0.000289191	0.0001565	0.000485741	0.000348371	0.000392596	0.000400282	0.000254875	0.000336063	0.000154581	0.000338202	0.000449582	0.00020361	0.000428183	0.000370786	0.000269343	0.000331456	0.000365253	0.000405898	0.000301636
K01956	0.506721	carA, CPA1	carbamoyl-phosphate synthase small subunit	EC:6.3.5.5	ko00240|ko00250	Metabolism; Nucleotide metabolism; Pyrimidine metabolism|Metabolism; Amino acid metabolism; Alanine, aspartate and glutamate metabolism	0.000354891	0.000311375	0.000666265	0.877381	-	0.000370603	0.000208944	0.000322673	0.000418353	0.000341844	0.000362727	0.000532058	0.000341386	0.00015103	0.000541879	0.000325082	0.000342112	0.000390099	0.000210346	0.000368621	0.000165844	0.000293951	0.000417458	0.000146346	0.000437882	0.000339546	0.000250863	0.00033249	0.000383047	0.000332915	0.000296465
K06148	0.260236	ABCC-BAC	ATP-binding cassette, subfamily C, bacterial	-	ko02010	Environmental Information Processing; Membrane transport; ABC transporters	0.000301306	0.000364427	0.000665733	1.20949	+	0.000310513	0.000301171	0.000232296	0.000330598	0.00028832	0.000459093	0.000356423	0.000276596	8.12571e-05	0.000330877	0.00035165	0.000296881	0.000595526	0.000332284	0.000487614	0.000291506	0.000289757	0.000392597	0.000210084	0.00031135	0.000356853	0.000244685	0.00032567	0.000535193	0.000312893	0.000249665
K11749	0.0885338	rseP	regulator of sigma E protease	EC:3.4.24.-	ko04112	Cellular Processes; Cell growth and death; Cell cycle - Caulobacter	0.000366487	0.000298038	0.000664525	0.813231	-	0.000424653	0.000297071	0.000366556	0.000444053	0.000384327	0.000563107	0.000364264	0.00038093	0.000151307	0.00039528	0.000334075	0.000292218	0.000429619	0.000186346	0.000347925	0.000199574	0.000307419	0.000357494	0.000141027	0.000424803	0.000296958	0.000247604	0.000329489	0.000308203	0.000317807	0.000281017
K01079	0.285476	serB, PSPH	phosphoserine phosphatase	EC:3.1.3.3	ko00260|ko01230|ko00680|ko01200	Metabolism; Amino acid metabolism; Glycine, serine and threonine metabolism|Metabolism; Overview; Biosynthesis of amino acids|Metabolism; Energy metabolism; Methane metabolism|Metabolism; Overview; Carbon metabolism	0.000356332	0.000308079	0.000664411	0.864583	-	0.000409272	0.000255837	0.000377471	0.000380747	0.000373238	0.000374891	0.00050868	0.000319177	0.000201452	0.000495311	0.000278714	0.000301192	0.000393111	0.000182135	0.000369961	0.000192873	0.00028857	0.000353818	0.000142064	0.000453783	0.000317923	0.000281247	0.000382179	0.00033928	0.000437942	0.00028915
K00969	0.506721	nadD	nicotinate-nucleotide adenylyltransferase	EC:2.7.7.18	ko00760	Metabolism; Metabolism of cofactors and vitamins; Nicotinate and nicotinamide metabolism	0.000345208	0.000317954	0.000663161	0.92105	-	0.000368947	0.000247249	0.000319592	0.000388904	0.000311044	0.00037232	0.000480487	0.000319546	0.000142561	0.000465923	0.000362926	0.000362994	0.000385916	0.000235501	0.000367324	0.000231953	0.000282744	0.00043407	0.000154214	0.000403744	0.000398918	0.000262381	0.000308163	0.000350517	0.000437935	0.000362706
K00806	0.112351	uppS	undecaprenyl diphosphate synthase	EC:2.5.1.31	ko00900	Metabolism; Metabolism of terpenoids and polyketides; Terpenoid backbone biosynthesis	0.000363252	0.000298562	0.000661814	0.821913	-	0.000430038	0.000316141	0.000323723	0.000412526	0.00034884	0.000464983	0.000428461	0.000382158	0.000164831	0.000430592	0.000350399	0.000306332	0.000387486	0.000204294	0.000338249	0.00018246	0.000271078	0.000384236	0.000126565	0.000394277	0.000349503	0.000237762	0.000346318	0.00036051	0.000357917	0.000283949
K02433	0.930987	gatA, QRSL1	aspartyl-tRNA(Asn)/glutamyl-tRNA(Gln) amidotransferase subunit A	EC:6.3.5.6 6.3.5.7	ko00970	Genetic Information Processing; Translation; Aminoacyl-tRNA biosynthesis	0.000336177	0.000325164	0.000661341	0.967242	-	0.000350389	0.000243812	0.000296065	0.000400558	0.000308627	0.000351901	0.00048883	0.000244587	0.00015159	0.000519815	0.000285996	0.000391951	0.000412688	0.000244643	0.000394809	0.000188208	0.000323986	0.000424125	0.000183765	0.000473621	0.000391718	0.000262152	0.000242487	0.000359768	0.000365083	0.000295805
K03550	0.140955	ruvA	holliday junction DNA helicase RuvA	EC:3.6.4.12	ko03440	Genetic Information Processing; Replication and repair; Homologous recombination	0.000363697	0.000297241	0.000660938	0.817275	-	0.000402602	0.000246763	0.000306049	0.000394867	0.000362703	0.000434756	0.000522005	0.000351701	0.000170353	0.000481337	0.000350109	0.000341124	0.000320475	0.000201115	0.000313709	0.000170194	0.00028347	0.000402008	0.000132162	0.000414874	0.00036099	0.000255732	0.0003533	0.000358857	0.000375346	0.000322308
K01714	0.54437	dapA	4-hydroxy-tetrahydrodipicolinate synthase	EC:4.3.3.7	ko01230|ko00300	Metabolism; Overview; Biosynthesis of amino acids|Metabolism; Amino acid metabolism; Lysine biosynthesis	0.000349657	0.000309015	0.000658672	0.883767	-	0.000397573	0.000223406	0.000345647	0.000321626	0.000341572	0.000390673	0.000507717	0.000327389	0.000136009	0.000465938	0.000377698	0.000360633	0.00039235	0.000222216	0.00034518	0.000159893	0.000272982	0.000396797	0.000119094	0.000446887	0.000360752	0.000237853	0.00034535	0.000408826	0.000373589	0.000266845
K01776	0.157213	murI	glutamate racemase	EC:5.1.1.3	ko00471	Metabolism; Metabolism of other amino acids; D-Glutamine and D-glutamate metabolism	0.000354779	0.000303778	0.000658557	0.856248	-	0.00040075	0.000252005	0.000318681	0.000382253	0.000394893	0.000387339	0.000460214	0.000373998	0.000153177	0.000443129	0.000370604	0.000320299	0.000350622	0.000198388	0.000348414	0.000174646	0.000304684	0.000407849	0.000151689	0.000402437	0.000365536	0.000228491	0.000337165	0.00037542	0.00036308	0.000321014
K03671	0.0998774	trxA	-	-	-	-	0.000355615	0.000302899	0.000658514	0.851762	-	0.000465577	0.000321075	0.000353838	0.000396235	0.000356182	0.000470865	0.000418824	0.000370392	0.00011719	0.000345436	0.000373193	0.000278571	0.000364041	0.000258245	0.000399539	0.000229769	0.000296087	0.000399561	0.00012373	0.000348451	0.00034572	0.000243221	0.000303743	0.000322685	0.000314579	0.000262639
K02992	0.312321	RP-S7, MRPS7, rpsG	small subunit ribosomal protein S7	-	ko03010	Genetic Information Processing; Translation; Ribosome	0.000346136	0.000311967	0.000658103	0.901284	-	0.000402425	0.000288247	0.000308458	0.00039906	0.000360771	0.000452583	0.000427392	0.000357567	0.000130563	0.000370024	0.00033782	0.000318725	0.000360307	0.000240922	0.00033945	0.00020459	0.000302301	0.000423425	0.00015297	0.000400032	0.000363502	0.000252201	0.000337763	0.000366143	0.000338367	0.000294108
K01733	0.885234	thrC	threonine synthase	EC:4.2.3.1	ko00750|ko01230|ko00260	Metabolism; Metabolism of cofactors and vitamins; Vitamin B6 metabolism|Metabolism; Overview; Biosynthesis of amino acids|Metabolism; Amino acid metabolism; Glycine, serine and threonine metabolism	0.000324783	0.000332018	0.000656801	1.02228	+	0.000300176	0.000194376	0.000363936	0.00036109	0.000367566	0.00035561	0.00047439	0.000276141	0.000115095	0.00041028	0.000340784	0.000337954	0.000485345	0.000253959	0.000382659	0.000255354	0.000304058	0.00039704	0.000192158	0.000365448	0.000405389	0.00027343	0.000297043	0.000372332	0.000359249	0.000336865
K01923	0.707454	purC	phosphoribosylaminoimidazole-succinocarboxamide synthase	EC:6.3.2.6	ko00230	Metabolism; Nucleotide metabolism; Purine metabolism	0.000339327	0.000317233	0.00065656	0.934886	-	0.000421457	0.000247941	0.000362796	0.000394952	0.000341874	0.000413862	0.000394479	0.000347173	0.000123732	0.00041762	0.000325427	0.000280616	0.000433177	0.000203495	0.000418362	0.000205015	0.000270211	0.000399943	0.000141488	0.00044222	0.00031878	0.000255442	0.000330934	0.000387721	0.000328345	0.00024993
K00215	0.140955	dapB	4-hydroxy-tetrahydrodipicolinate reductase	EC:1.17.1.8	ko01230|ko00300	Metabolism; Overview; Biosynthesis of amino acids|Metabolism; Amino acid metabolism; Lysine biosynthesis	0.000358668	0.000296903	0.000655571	0.827795	-	0.00038199	0.000226143	0.000330051	0.000380138	0.000378503	0.000388951	0.000472785	0.00035185	0.000180063	0.000479917	0.000380554	0.000353066	0.000336034	0.00018849	0.000316942	0.00015417	0.000281187	0.000388363	0.000122705	0.000441479	0.000351974	0.000230112	0.000369482	0.0003819	0.000383814	0.000299051
K02528	0.285476	ksgA	16S rRNA (adenine1518-N6/adenine1519-N6)-dimethyltransferase	EC:2.1.1.182	-	-	0.000352322	0.000302707	0.000655029	0.859178	-	0.000430212	0.00029166	0.000318229	0.000383268	0.000326321	0.000473719	0.000477544	0.000361353	0.000123796	0.000370796	0.000358488	0.000312479	0.000372381	0.000196436	0.000354561	0.000191813	0.000296135	0.000396941	0.000165175	0.000387246	0.000348536	0.000242689	0.00029299	0.000387583	0.000351419	0.000275868
K01879	0.795012	glyS	glycyl-tRNA synthetase beta chain	EC:6.1.1.14	ko00970	Genetic Information Processing; Translation; Aminoacyl-tRNA biosynthesis	0.000337753	0.000315851	0.000653604	0.935153	-	0.000359865	0.000168509	0.000307934	0.000436589	0.000440317	0.000337927	0.000443245	0.000307859	0.0001787	0.000556951	0.000226284	0.000288857	0.000451404	0.000187607	0.000334883	0.000142997	0.000323558	0.000340226	0.000207884	0.000412441	0.000322793	0.000256664	0.000412593	0.000397161	0.000456015	0.000341249
K09903	0.140955	pyrH	uridylate kinase	EC:2.7.4.22	ko00240	Metabolism; Nucleotide metabolism; Pyrimidine metabolism	0.000352546	0.00030071	0.000653256	0.852969	-	0.000400638	0.00021287	0.000296695	0.000393651	0.000375249	0.000430374	0.000468203	0.000375876	0.000155331	0.000425044	0.000358835	0.000337782	0.000343468	0.000217661	0.000309351	0.000180348	0.000294671	0.000396567	0.000120122	0.000395797	0.000348492	0.000250472	0.000354467	0.000397109	0.000319381	0.000298049
K02878	0.060602	RP-L16, MRPL16, rplP	large subunit ribosomal protein L16	-	ko03010	Genetic Information Processing; Translation; Ribosome	0.000358223	0.000294661	0.000652884	0.822564	-	0.000416117	0.000293314	0.000310812	0.000432069	0.000350199	0.000477808	0.000414471	0.000383694	0.000128106	0.000373177	0.000357824	0.000361085	0.000334544	0.000206376	0.000307006	0.000189146	0.000284205	0.00040768	0.000121253	0.000398068	0.000394496	0.000232835	0.000329926	0.000330401	0.000310412	0.000309027
K01586	0.707454	lysA	diaminopimelate decarboxylase	EC:4.1.1.20	ko00300|ko01230	Metabolism; Amino acid metabolism; Lysine biosynthesis|Metabolism; Overview; Biosynthesis of amino acids	0.00033937	0.000312446	0.000651816	0.920666	-	0.000381822	0.000224667	0.000327854	0.00035154	0.000383061	0.000409742	0.000454675	0.000305947	0.000135801	0.000462092	0.000325198	0.00031004	0.000407859	0.000208417	0.000396141	0.000155012	0.000311768	0.000408511	0.000161619	0.000402186	0.000363061	0.000228622	0.000312262	0.0003939	0.000336067	0.000296432
K05515	0.0193733	mrdA	penicillin-binding protein 2	-	ko01501|ko00550	Human Diseases; Drug resistance; beta-Lactam resistance|Metabolism; Glycan biosynthesis and metabolism; Peptidoglycan biosynthesis	0.000375928	0.000274612	0.00065054	0.73049	-	0.000452274	0.000276715	0.000347951	0.00039298	0.000425662	0.000498587	0.000397959	0.000456525	0.000157075	0.000404373	0.000411366	0.000289667	0.00030087	0.00015142	0.000287532	0.000237254	0.000257547	0.000331436	6.87693e-05	0.000453865	0.000308286	0.000221344	0.000370045	0.000306972	0.000321854	0.000301447
K02517	0.0463866	lpxL, htrB	KDO2-lipid IV(A) lauroyltransferase	EC:2.3.1.241	ko00540	Metabolism; Glycan biosynthesis and metabolism; Lipopolysaccharide biosynthesis	0.000368463	0.000281308	0.000649771	0.763463	-	0.000401633	0.000231828	0.000400969	0.000403314	0.000446356	0.000395999	0.000498587	0.000354251	0.000187941	0.00048724	0.000297292	0.000316147	0.000340688	0.000161866	0.000298361	0.00012857	0.000263026	0.000373312	9.80777e-05	0.000455471	0.000311961	0.000240436	0.000351783	0.000352142	0.000396532	0.000296532
K02931	0.260236	RP-L5, MRPL5, rplE	large subunit ribosomal protein L5	-	ko03010	Genetic Information Processing; Translation; Ribosome	0.000343108	0.000305019	0.000648127	0.888988	-	0.000406129	0.00031271	0.000318082	0.000395245	0.000344843	0.000489999	0.000403136	0.000364137	0.000112662	0.000313775	0.000356397	0.000300181	0.000413538	0.000265869	0.000385246	0.00019937	0.00028659	0.00038615	0.000173609	0.000345726	0.000371822	0.000231823	0.000261671	0.000338813	0.000310457	0.000261646
K01465	0.260236	URA4, pyrC	dihydroorotase	EC:3.5.2.3	ko00240	Metabolism; Nucleotide metabolism; Pyrimidine metabolism	0.000340966	0.000303571	0.000644536	0.890326	-	0.000344054	0.000228525	0.00032496	0.000340882	0.000349136	0.000362688	0.000460756	0.000348592	0.000199891	0.000416718	0.000396656	0.000318732	0.000422653	0.000235476	0.000312224	0.000224892	0.000278202	0.000441456	0.000138673	0.000388621	0.000345654	0.000245533	0.000278037	0.000331424	0.000386554	0.000299572
K00526	0.0350891	E1.17.4.1B, nrdB, nrdF	ribonucleoside-diphosphate reductase beta chain	EC:1.17.4.1	ko00230|ko00240	Metabolism; Nucleotide metabolism; Purine metabolism|Metabolism; Nucleotide metabolism; Pyrimidine metabolism	0.000349191	0.000293787	0.000642978	0.841338	-	0.000381459	0.000301443	0.000336574	0.000364113	0.000372933	0.000458253	0.000416925	0.000335314	0.000224741	0.000386471	0.000356357	0.000255703	0.000343001	0.00021572	0.000604113	0.000197071	0.000235816	0.000356461	0.000120742	0.000335296	0.000308627	0.000211515	0.000291435	0.000305649	0.000310903	0.000247559
K02996	0.260236	RP-S9, MRPS9, rpsI	small subunit ribosomal protein S9	-	ko03010	Genetic Information Processing; Translation; Ribosome	0.000343276	0.00029918	0.000642456	0.871541	-	0.00038471	0.00026505	0.00031001	0.000362369	0.000365426	0.00040668	0.000432207	0.000374238	0.00014095	0.000415029	0.000321823	0.000340825	0.000321306	0.000218714	0.00029834	0.000163944	0.000272926	0.000424157	0.000147744	0.000370407	0.00037182	0.000237961	0.000393573	0.000369261	0.000351713	0.000323131
K00859	0.0225761	coaE	dephospho-CoA kinase	EC:2.7.1.24	ko00770	Metabolism; Metabolism of cofactors and vitamins; Pantothenate and CoA biosynthesis	0.000364712	0.000275375	0.000640087	0.755048	-	0.000476473	0.000309578	0.000339615	0.000358578	0.000357303	0.00053297	0.000427808	0.000449352	0.000128423	0.000342226	0.000373625	0.000280588	0.000347592	0.000190657	0.000323795	0.000202608	0.000250352	0.000345902	9.97827e-05	0.000396112	0.000306658	0.000213636	0.000289948	0.000337457	0.000281532	0.000221127
K03215	0.0404041	rumA	23S rRNA (uracil1939-C5)-methyltransferase	EC:2.1.1.190	-	-	0.000356236	0.000283829	0.000640065	0.796744	-	0.000430693	0.000351593	0.000324105	0.000405148	0.000383166	0.000506498	0.000345075	0.000417983	0.000123381	0.000328436	0.000351687	0.000307065	0.000376093	0.000181181	0.000325659	0.00020954	0.000288351	0.000344193	0.000152209	0.000347338	0.000354793	0.000218989	0.000270674	0.000336926	0.000281289	0.000271777
K02948	0.157213	RP-S11, MRPS11, rpsK	small subunit ribosomal protein S11	-	ko03010	Genetic Information Processing; Translation; Ribosome	0.000344122	0.000294101	0.000638223	0.85464	-	0.000406669	0.000289203	0.000300445	0.000382452	0.000332353	0.00045811	0.000399928	0.000376684	0.000112787	0.000401455	0.000358858	0.000310524	0.000341131	0.000190551	0.000335656	0.00016201	0.000272193	0.000366046	0.000150143	0.000395834	0.000382189	0.000212425	0.000344585	0.000376445	0.000310005	0.000281706
K03832	0.0262294	tonB	periplasmic protein TonB	-	-	-	0.000379502	0.000258379	0.000637881	0.680836	-	0.000432273	0.00033691	0.000394994	0.000369853	0.000384505	0.000516397	0.000386406	0.000540214	0.000136723	0.000279264	0.0004648	0.000311687	0.000384821	0.000146822	0.000266661	0.00015828	0.000191533	0.000389961	8.32898e-05	0.000481468	0.000307463	0.000139535	0.00031088	0.000239831	0.000236633	0.00026645
K01673	0.750832	cynT, can	carbonic anhydrase	EC:4.2.1.1	ko00910	Metabolism; Energy metabolism; Nitrogen metabolism	0.000310123	0.00032712	0.000637242	1.05481	+	0.000240144	0.000178956	0.000357758	0.0003926	0.000338744	0.000276845	0.000396387	0.000257412	0.00018601	0.000537384	0.000209914	0.000349319	0.000505095	0.000177301	0.00033346	0.000122058	0.000240957	0.000423485	0.000224488	0.000422782	0.000315186	0.000310195	0.000359143	0.000491285	0.000325778	0.00034541
K01238	0.0350891	E3.2.1.-	-	-	-	-	0.000348246	0.000288336	0.000636581	0.827966	-	0.000376919	0.000233981	0.000372079	0.000388496	0.00035471	0.000420845	0.000376931	0.000355717	0.000230318	0.000501719	0.00033293	0.000234305	0.000351275	0.000204131	0.000344992	0.000193275	0.000254963	0.000329844	0.00011239	0.000453575	0.000222603	0.000327335	0.000312221	0.000353425	0.000283082	0.000262524
K02341	0.370844	DPO3D2, holB	DNA polymerase III subunit delta'	EC:2.7.7.7	ko03440|ko00240|ko00230|ko03430|ko03030	Genetic Information Processing; Replication and repair; Homologous recombination|Metabolism; Nucleotide metabolism; Pyrimidine metabolism|Metabolism; Nucleotide metabolism; Purine metabolism|Genetic Information Processing; Replication and repair; Mismatch repair|Genetic Information Processing; Replication and repair; DNA replication	0.000341371	0.000294449	0.00063582	0.862546	-	0.000365034	0.000254232	0.000278946	0.000343026	0.000347871	0.000431197	0.000477268	0.00034867	0.000139365	0.000425004	0.000339028	0.000346816	0.000372448	0.00021014	0.000310815	0.000153216	0.00023103	0.000396842	0.000128835	0.000384629	0.00034007	0.000215021	0.000378293	0.000412045	0.000328151	0.000261041
K03501	0.623605	gidB, rsmG	16S rRNA (guanine527-N7)-methyltransferase	EC:2.1.1.170	-	-	0.000331454	0.000302913	0.000634367	0.913892	-	0.0003889	0.000240012	0.000312617	0.000372927	0.000342345	0.000367945	0.00045291	0.000326907	0.000149749	0.000441284	0.000268807	0.000313044	0.000355673	0.0001866	0.000345489	0.000159098	0.000279855	0.000405708	0.000159521	0.000402976	0.000342127	0.000249203	0.000314968	0.000433735	0.000354541	0.000291801
K00762	0.285476	pyrE	orotate phosphoribosyltransferase	EC:2.4.2.10	ko00240	Metabolism; Nucleotide metabolism; Pyrimidine metabolism	0.000340375	0.00029393	0.000634305	0.863549	-	0.000363596	0.000246617	0.000340759	0.000381633	0.000363096	0.000360529	0.000473178	0.000359621	0.000139487	0.000458052	0.000312782	0.000285148	0.000338261	0.000191379	0.000360209	0.000167587	0.000256855	0.000388055	0.000121689	0.000378496	0.000342933	0.000242477	0.000323523	0.000415698	0.000376197	0.000302328
K03177	0.214494	truB, PUS4, TRUB1	tRNA pseudouridine55 synthase	EC:5.4.99.25	-	-	0.000337436	0.000296316	0.000633752	0.87814	-	0.000390977	0.00027813	0.000285488	0.000364899	0.000349649	0.000406164	0.000455601	0.000334904	0.000138963	0.000397991	0.000339341	0.000307126	0.000362945	0.000188328	0.000328555	0.000208566	0.000274342	0.000383992	0.000135514	0.000358913	0.000351163	0.000254083	0.000336939	0.000372456	0.000374953	0.000269084
K02988	0.0998774	RP-S5, MRPS5, rpsE	small subunit ribosomal protein S5	-	ko03010	Genetic Information Processing; Translation; Ribosome	0.000343258	0.000290237	0.000633496	0.845537	-	0.000393327	0.000287784	0.000301872	0.000375066	0.000357344	0.000445809	0.000400234	0.000384228	0.000120436	0.000356612	0.000367211	0.000329175	0.000324276	0.000211835	0.000313901	0.000187668	0.000272508	0.000380688	0.000136565	0.000371732	0.000376739	0.000238731	0.000302636	0.000365571	0.000330969	0.000287327
K00797	0.750832	speE, SRM	spermidine synthase	EC:2.5.1.16	ko00410|ko00480|ko00270|ko00330	Metabolism; Metabolism of other amino acids; beta-Alanine metabolism|Metabolism; Metabolism of other amino acids; Glutathione metabolism|Metabolism; Amino acid metabolism; Cysteine and methionine metabolism|Metabolism; Amino acid metabolism; Arginine and proline metabolism	0.000307252	0.000325354	0.000632605	1.05892	+	0.000382299	0.00010712	0.000270008	0.000425461	0.000304203	0.000295357	0.000576783	0.000207341	0.000172422	0.000465293	0.000174528	0.000306203	0.000445314	0.000178422	0.000367001	0.00014086	0.000289228	0.000433743	0.000153161	0.000512258	0.000295953	0.000261468	0.00034438	0.000482455	0.000361415	0.000291019
K00336	0.470486	nuoG	NADH-quinone oxidoreductase subunit G	EC:1.6.5.3	ko00190	Metabolism; Energy metabolism; Oxidative phosphorylation	0.000343547	0.000288963	0.00063251	0.841115	-	0.000297763	0.000155673	0.000363029	0.000406103	0.000337209	0.000260661	0.000643578	0.000273131	0.000209926	0.000522305	0.000266307	0.000386884	0.00030104	0.000184171	0.000293907	0.000111414	0.000243304	0.000393206	0.000112061	0.000467755	0.000341481	0.000246977	0.000372177	0.000400061	0.000424881	0.000340959
K01735	0.236584	aroB	3-dehydroquinate synthase	EC:4.2.3.4	ko00400|ko01230	Metabolism; Amino acid metabolism; Phenylalanine, tyrosine and tryptophan biosynthesis|Metabolism; Overview; Biosynthesis of amino acids	0.000334791	0.000296842	0.000631633	0.886647	-	0.000374943	0.000230948	0.000302547	0.000392846	0.000359553	0.000408083	0.000413327	0.000316978	0.000119506	0.000395933	0.000359907	0.000342921	0.000373123	0.000210662	0.000328611	0.000184221	0.000276081	0.00040654	0.000137184	0.000372549	0.000357678	0.00021252	0.000323629	0.000379301	0.000374319	0.00029816
K00850	0.285476	pfkA, PFK	6-phosphofructokinase 1	EC:2.7.1.11	ko01230|ko05230|ko01200|ko03018|ko00051|ko00680|ko00030|ko00010|ko04152|ko00052	Metabolism; Overview; Biosynthesis of amino acids|Human Diseases; Cancers; Central carbon metabolism in cancer|Metabolism; Overview; Carbon metabolism|Genetic Information Processing; Folding, sorting and degradation; RNA degradation|Metabolism; Carbohydrate metabolism; Fructose and mannose metabolism|Metabolism; Energy metabolism; Methane metabolism|Metabolism; Carbohydrate metabolism; Pentose ph…	0.000332455	0.000297473	0.000629928	0.894779	-	0.000386246	0.000255809	0.000281224	0.000278441	0.00033097	0.000410065	0.000438605	0.000354125	9.17467e-05	0.000358758	0.000420789	0.000382676	0.000324019	0.000281061	0.00028448	0.000226342	0.000282287	0.000422857	0.000109901	0.000313471	0.000434501	0.000234779	0.000308772	0.000347211	0.000367338	0.00032504
K00826	0.370844	E2.6.1.42, ilvE	branched-chain amino acid aminotransferase	EC:2.6.1.42	ko00290|ko00770|ko01230|ko00280|ko01210	Metabolism; Amino acid metabolism; Valine, leucine and isoleucine biosynthesis|Metabolism; Metabolism of cofactors and vitamins; Pantothenate and CoA biosynthesis|Metabolism; Overview; Biosynthesis of amino acids|Metabolism; Amino acid metabolism; Valine, leucine and isoleucine degradation|Metabolism; Overview; 2-Oxocarboxylic acid metabolism	0.000330914	0.000298872	0.000629786	0.903171	-	0.000433942	0.000235619	0.000299803	0.000353642	0.000349168	0.000371432	0.000380865	0.000350171	0.000141053	0.000420162	0.000344826	0.000290288	0.000368604	0.000208983	0.000348011	0.000179113	0.000287624	0.000396551	0.000139104	0.000377997	0.00032873	0.000244827	0.000305735	0.000401187	0.000324676	0.000271528
K01835	0.236584	pgm	phosphoglucomutase	EC:5.4.2.2	ko00052|ko00030|ko00500|ko00521|ko00230|ko00010|ko00520	Metabolism; Carbohydrate metabolism; Galactose metabolism|Metabolism; Carbohydrate metabolism; Pentose phosphate pathway|Metabolism; Carbohydrate metabolism; Starch and sucrose metabolism|Metabolism; Biosynthesis of other secondary metabolites; Streptomycin biosynthesis|Metabolism; Nucleotide metabolism; Purine metabolism|Metabolism; Carbohydrate metabolism; Glycolysis / Gluconeogenesis|Metabolis…	0.000331947	0.000296171	0.000628118	0.892223	-	0.000381708	0.000276798	0.000339663	0.000352449	0.000297164	0.00043125	0.000419234	0.000359168	0.000102332	0.000247522	0.000460201	0.000315875	0.00035453	0.00025794	0.000336297	0.000344942	0.000330237	0.000372407	0.00010876	0.000307334	0.00041711	0.000240878	0.000253165	0.000230451	0.000400844	0.000317605
K00099	0.193931	dxr	1-deoxy-D-xylulose-5-phosphate reductoisomerase	EC:1.1.1.267	ko00900	Metabolism; Metabolism of terpenoids and polyketides; Terpenoid backbone biosynthesis	0.000340028	0.000286119	0.000626148	0.841458	-	0.000392035	0.000217405	0.00032972	0.000360278	0.000353759	0.000389155	0.000437849	0.000362587	0.000157535	0.000461647	0.000352926	0.000265443	0.000287056	0.000174547	0.000302105	0.000181251	0.000286443	0.000375018	9.76848e-05	0.000423837	0.00032013	0.000241844	0.000361576	0.00038194	0.000376589	0.000306774
K06187	0.260236	recR	recombination protein RecR	-	ko03440	Genetic Information Processing; Replication and repair; Homologous recombination	0.000329897	0.000295413	0.00062531	0.89547	-	0.000401011	0.000242143	0.000281315	0.000349605	0.000323333	0.000432051	0.000421144	0.000381041	9.53707e-05	0.000341923	0.000345791	0.000344036	0.000353961	0.000237368	0.000309457	0.000209583	0.000250617	0.000403048	0.000124398	0.000383221	0.000379273	0.000229069	0.000321223	0.000343735	0.000345747	0.000310958
K02939	0.795012	RP-L9, MRPL9, rplI	large subunit ribosomal protein L9	-	ko03010	Genetic Information Processing; Translation; Ribosome	0.000325959	0.000299317	0.000625276	0.918267	-	0.000385473	0.000255362	0.000290923	0.000372428	0.000324533	0.000353746	0.000410247	0.000342743	0.000140806	0.000418306	0.000312855	0.000304085	0.000326842	0.000201873	0.000370706	0.000165975	0.00025692	0.000418864	0.00010305	0.000396613	0.000343617	0.000231984	0.000363652	0.000411712	0.000312515	0.000278728
K03628	0.014138	rho	transcription termination factor Rho	-	ko03018	Genetic Information Processing; Folding, sorting and degradation; RNA degradation	0.00034486	0.000279446	0.000624306	0.810316	-	0.000411323	0.000236825	0.000386577	0.000372475	0.00036256	0.000401312	0.000473495	0.000371306	0.000122737	0.000396647	0.000357805	0.000245262	0.000326222	0.000201773	0.000312754	0.000220287	0.000277095	0.000357637	0.000101923	0.00036923	0.000291965	0.000218025	0.000327651	0.00034879	0.000372315	0.000225072
K07012	0.402504	cas3	CRISPR-associated endonuclease/helicase Cas3	EC:3.1.-.- 3.6.4.-	-	-	0.00034038	0.000282668	0.000623049	0.830448	-	0.000366071	0.000166371	0.000306677	0.000473278	0.000429778	0.000379601	0.000453361	0.00030488	0.000144772	0.00058061	0.000192552	0.000286613	0.000417755	0.000168561	0.000474237	0.00014832	0.000334508	0.000391642	9.48013e-05	0.00042157	0.00021265	0.000227499	0.000205413	0.000295063	0.000323606	0.000233953
K16786	0.435731	ecfA1	energy-coupling factor transport system ATP-binding protein	EC:3.6.3.-	ko02010	Environmental Information Processing; Membrane transport; ABC transporters	0.000290137	0.000332903	0.00062304	1.1474	+	0.000255334	0.000241929	0.000287971	0.000377784	0.000229487	0.000325922	0.000529104	0.000216446	3.76191e-05	0.000182088	0.000374686	0.000423269	0.000456024	0.000326602	0.000411723	0.000405657	0.000357541	0.000451437	0.000192458	0.00025307	0.000476008	0.000230529	0.000203171	0.000230618	0.000402741	0.000340625
K02838	0.0689643	frr, MRRF, RRF	ribosome recycling factor	-	-	-	0.000340987	0.000281839	0.000622826	0.826539	-	0.000398842	0.000264886	0.000319806	0.000410328	0.000368096	0.000455335	0.000420376	0.000358685	0.000120958	0.000394651	0.000321734	0.000258148	0.000322158	0.000212919	0.000350912	0.000198926	0.000273804	0.000376697	0.000132512	0.00034796	0.000326179	0.000239984	0.000282028	0.00031799	0.00032055	0.000266983
K07496	0.126022	K07496	-	-	-	-	0.000385565	0.000236358	0.000621923	0.613016	-	0.000218083	0.000341233	0.000589907	0.000251639	0.000560877	0.00066446	0.000597473	0.000749529	7.13882e-05	7.72237e-05	0.00029898	0.00020599	0.000286065	6.69891e-05	0.000617779	8.46481e-05	0.000116509	0.000524365	1.61811e-05	0.000495912	0.000329578	9.03262e-05	0.000125043	8.28978e-05	7.90326e-05	0.000339402
K00939	0.236584	adk, AK	adenylate kinase	EC:2.7.4.3	ko00230	Metabolism; Nucleotide metabolism; Purine metabolism	0.000332689	0.000288653	0.000621343	0.867636	-	0.000389249	0.000307987	0.00029546	0.000382739	0.000327804	0.000438137	0.000458503	0.000340449	0.000113822	0.000313686	0.000328472	0.000295963	0.000333553	0.000243612	0.000310942	0.000217008	0.000260764	0.000392489	0.000131421	0.000329372	0.000406469	0.000222418	0.000276761	0.00033903	0.000318976	0.000260473
K03526	0.014138	gcpE, ispG	(E)-4-hydroxy-3-methylbut-2-enyl-diphosphate synthase	EC:1.17.7.1 1.17.7.3	ko00900	Metabolism; Metabolism of terpenoids and polyketides; Terpenoid backbone biosynthesis	0.000351835	0.000268761	0.000620595	0.763883	-	0.000408742	0.000256803	0.000311966	0.000346661	0.000374453	0.000409678	0.000489671	0.000396165	0.000156125	0.000383102	0.000377282	0.000311367	0.000296618	0.00017771	0.00027466	0.000215936	0.000262312	0.000358539	7.99691e-05	0.000370437	0.000308666	0.000196401	0.000340434	0.000343442	0.0003733	0.000306869
K09811	0.0782522	ftsX	cell division transport system permease protein	-	ko02010	Environmental Information Processing; Membrane transport; ABC transporters	0.000341804	0.000278304	0.000620107	0.814221	-	0.000413189	0.00024817	0.000298923	0.000386344	0.000351481	0.000460039	0.000407768	0.000374084	0.00012725	0.000437163	0.00032032	0.000276913	0.000344969	0.000188144	0.000348017	0.000169305	0.000267669	0.000325273	0.000122272	0.000374167	0.000321168	0.000229645	0.000330124	0.000318891	0.00034907	0.00027921
K06178	0.174853	rluB	23S rRNA pseudouridine2605 synthase	EC:5.4.99.22	-	-	0.000333882	0.000284452	0.000618334	0.851956	-	0.000378652	0.000261301	0.000316991	0.000370467	0.000343823	0.000414907	0.000464128	0.000319367	0.000148873	0.000353267	0.000347514	0.000287286	0.000334275	0.000204507	0.000307431	0.000182052	0.00026592	0.000380219	0.000127446	0.000380184	0.000343521	0.000229413	0.000331728	0.000326731	0.000321682	0.000289054
K02874	0.112351	RP-L14, MRPL14, rplN	large subunit ribosomal protein L14	-	ko03010	Genetic Information Processing; Translation; Ribosome	0.000333989	0.000284084	0.000618073	0.850577	-	0.000403151	0.000279506	0.000282573	0.000374797	0.000343336	0.000455429	0.000390321	0.000388184	0.000112511	0.00034242	0.000350242	0.000285401	0.000322859	0.000215365	0.000312507	0.000167148	0.00027588	0.000357898	0.000120382	0.000360713	0.000360465	0.000231439	0.000344227	0.00034012	0.000279479	0.000251451
K02986	0.157213	RP-S4, rpsD	small subunit ribosomal protein S4	-	ko03010	Genetic Information Processing; Translation; Ribosome	0.000334413	0.000283583	0.000617996	0.848	-	0.000396471	0.000282246	0.000332173	0.000391145	0.000332378	0.000452851	0.000387911	0.000377734	0.000130374	0.000333933	0.000320361	0.000275382	0.000361289	0.000206643	0.000338751	0.000174335	0.000266553	0.00037812	0.000121675	0.000360715	0.000342119	0.000225521	0.000299352	0.000327919	0.0003071	0.000270864
K00164	0.795012	OGDH, sucA	2-oxoglutarate dehydrogenase E1 component	EC:1.2.4.2	ko00380|ko00310|ko00020|ko01200	Metabolism; Amino acid metabolism; Tryptophan metabolism|Metabolism; Amino acid metabolism; Lysine degradation|Metabolism; Carbohydrate metabolism; Citrate cycle (TCA cycle)|Metabolism; Overview; Carbon metabolism	0.000314314	0.000303092	0.000617406	0.964298	-	0.000353296	0.000145052	0.000263628	0.000300549	0.00037407	0.000284066	0.000533754	0.000279856	0.000137833	0.00060441	0.000222146	0.000273108	0.000356214	0.000149603	0.00034188	0.000125048	0.000232423	0.000345262	0.000109696	0.000538841	0.000248951	0.00021687	0.000428808	0.000543513	0.000329309	0.000247443
K02881	0.795012	RP-L18, MRPL18, rplR	large subunit ribosomal protein L18	-	ko03010	Genetic Information Processing; Translation; Ribosome	0.000321958	0.000295062	0.000617021	0.916462	-	0.000374609	0.000276454	0.000296407	0.000339868	0.000296294	0.000393254	0.000368463	0.00036716	0.000130738	0.000387798	0.000295556	0.000336898	0.000326435	0.000198602	0.000311071	0.000180741	0.000243719	0.000396504	0.000137096	0.000396872	0.000342468	0.000229899	0.000370287	0.000407055	0.00030994	0.000266616
K00796	0.707454	folP	dihydropteroate synthase	EC:2.5.1.15	ko00790	Metabolism; Metabolism of cofactors and vitamins; Folate biosynthesis	0.000318644	0.000298274	0.000616918	0.936072	-	0.000357471	0.000218949	0.000290853	0.000349909	0.000312252	0.000356098	0.00038193	0.00032139	0.000141636	0.000433457	0.000352976	0.000306809	0.00036432	0.000214248	0.00030919	0.000182871	0.000270837	0.000410555	0.00013137	0.000388513	0.000323769	0.000230134	0.000337228	0.000416251	0.000340443	0.000290675
K01206	0.126022	FUCA	alpha-L-fucosidase	EC:3.2.1.51	ko00511	Metabolism; Glycan biosynthesis and metabolism; Other glycan degradation	0.000345541	0.00027106	0.000616601	0.78445	-	0.000548436	0.000307314	0.000246614	0.000317326	0.000279313	0.000471859	0.00036207	0.000445683	8.53498e-05	0.000262277	0.000544653	0.000275597	0.000279151	0.000253557	0.000335796	0.000201049	0.000304165	0.000385017	0.000141312	0.000283377	0.000385425	0.000221671	0.000256689	0.000205509	0.000327696	0.000249569
K03311	0.665006	TC.LIVCS	-	-	-	-	0.000313585	0.000302063	0.000615648	0.963257	-	0.000330006	0.000203419	0.000338812	0.000357639	0.000340286	0.000375846	0.000418361	0.000304535	0.000125544	0.000398137	0.000266153	0.000304283	0.000452704	0.000203952	0.000375919	0.000225391	0.000248906	0.000300808	0.000172624	0.000407196	0.000309524	0.000198007	0.000276871	0.000452853	0.000324375	0.000259315
K02346	0.623605	DPO4, dinB	DNA polymerase IV	EC:2.7.7.7	-	-	0.000321345	0.0002943	0.000615645	0.915837	-	0.000359472	0.000229086	0.00030525	0.000374976	0.000335548	0.000379074	0.000463542	0.000279887	0.000135576	0.00037266	0.000313578	0.000307491	0.000387188	0.000211289	0.000364008	0.000201398	0.00031378	0.00038496	0.000128362	0.000347251	0.000317146	0.000232441	0.000285991	0.000357781	0.000339091	0.000249716
K07114	0.053098	yfbK	Ca-activated chloride channel homolog	-	-	-	0.000356138	0.000258934	0.000615072	0.727062	-	0.000521449	0.000330005	0.000325781	0.000253771	0.000317803	0.000507039	0.000447738	0.000443504	0.000124929	0.0002982	0.000455795	0.000247641	0.00032426	0.00017175	0.000270241	0.000230928	0.000230993	0.000365391	5.09218e-05	0.000306412	0.000345086	0.000210024	0.000300015	0.00030119	0.000329577	0.000217743
K02837	0.126022	prfC	peptide chain release factor 3	-	-	-	0.000328516	0.000286248	0.000614764	0.871336	-	0.000352065	0.000235521	0.000368761	0.000369443	0.000363813	0.000420231	0.00031935	0.000339442	0.000154701	0.000388213	0.000327782	0.000302872	0.000397295	0.000204999	0.000343911	0.000156	0.000261326	0.000328345	0.000183605	0.000329696	0.000327251	0.000268081	0.000299457	0.000335009	0.000318211	0.000259734
K03593	0.157213	mrp, NUBPL	ATP-binding protein involved in chromosome partitioning	-	-	-	0.000339048	0.00027519	0.000614238	0.811656	-	0.000383847	0.000211366	0.000290145	0.000379146	0.000389774	0.000340754	0.000423008	0.00037903	0.000161144	0.00051469	0.000330061	0.000265608	0.0002862	0.000161143	0.000310371	0.000146268	0.000237026	0.000373451	0.000105241	0.000424718	0.000284981	0.000225186	0.000343829	0.00040387	0.000397641	0.000258965
K15342	0.053098	cas1	CRISP-associated protein Cas1	-	-	-	0.000353941	0.000259263	0.000613204	0.732505	-	0.000303169	0.000224755	0.000325054	0.000389161	0.000371017	0.000386732	0.000451451	0.000330184	0.00018258	0.000691114	0.000302445	0.000289629	0.000339343	0.000201147	0.00033565	0.000187648	0.000251529	0.000260682	6.3707e-05	0.000484046	0.000277362	0.000241598	0.000224054	0.000244396	0.000385785	0.000237871
K07082	0.193931	K07082	-	-	-	-	0.000330136	0.0002815	0.000611636	0.852676	-	0.000376709	0.000277839	0.000342979	0.000360425	0.000308335	0.000452601	0.000382501	0.000333155	0.00011826	0.000367275	0.000351167	0.000290391	0.000391519	0.000205339	0.000399876	0.000188316	0.000241057	0.000362392	0.000114433	0.000348504	0.000320491	0.000217718	0.000275184	0.000313165	0.000291188	0.000243393
K00647	0.236584	fabB	3-oxoacyl-[acyl-carrier-protein] synthase I	EC:2.3.1.41	ko00061|ko01212|ko00780	Metabolism; Lipid metabolism; Fatty acid biosynthesis|Metabolism; Overview; Fatty acid metabolism|Metabolism; Metabolism of cofactors and vitamins; Biotin metabolism	0.000340316	0.00027125	0.000611566	0.797054	-	0.000333501	0.00018579	0.000294333	0.000317018	0.000503869	0.000320042	0.000381084	0.000421106	0.000228682	0.000558299	0.000227738	0.000312327	0.000327645	5.80484e-05	0.000219168	0.000124801	0.000209273	0.000406898	0.000107933	0.000592687	0.000249639	0.000165276	0.000357233	0.000436399	0.000298535	0.000234417
K09760	0.0463866	rmuC	-	-	-	-	0.00033579	0.000275337	0.000611127	0.819969	-	0.00038178	0.000257467	0.000322528	0.000442208	0.000333614	0.000464138	0.000420206	0.000338744	0.00013181	0.000369289	0.000320473	0.000247219	0.000333148	0.00019811	0.000296973	0.000154129	0.000246586	0.000320793	0.000206864	0.000386632	0.00029636	0.00022046	0.000310709	0.000333283	0.000355306	0.000250988
K06287	0.285476	maf	-	-	-	-	0.000328875	0.000282182	0.000611058	0.858021	-	0.00037467	0.000201204	0.000338005	0.00037326	0.000338752	0.000320388	0.000478977	0.000303903	0.000165781	0.000489748	0.000259681	0.000302138	0.000305057	0.000145493	0.000320694	0.000152238	0.000271453	0.000367255	8.54776e-05	0.000461852	0.000285077	0.000259553	0.000362486	0.000369549	0.000385093	0.000288565
K00945	0.126022	cmk	cytidylate kinase	EC:2.7.4.14	ko00240	Metabolism; Nucleotide metabolism; Pyrimidine metabolism	0.000336497	0.000273522	0.000610019	0.812853	-	0.000433614	0.000291311	0.000293657	0.000333278	0.000328083	0.000455132	0.000425691	0.000414788	0.000129906	0.000295404	0.000370816	0.00026628	0.00030752	0.000174197	0.000314231	0.000205902	0.000240759	0.000373935	9.23988e-05	0.000370928	0.000397663	0.000206103	0.000317796	0.000280835	0.00029663	0.000268514
K01649	0.97697	leuA	2-isopropylmalate synthase	EC:2.3.3.13	ko00290|ko01210|ko00620|ko01230	Metabolism; Amino acid metabolism; Valine, leucine and isoleucine biosynthesis|Metabolism; Overview; 2-Oxocarboxylic acid metabolism|Metabolism; Carbohydrate metabolism; Pyruvate metabolism|Metabolism; Overview; Biosynthesis of amino acids	0.000309798	0.000299327	0.000609126	0.9662	-	0.000300428	0.000190173	0.000291229	0.000367262	0.000362817	0.000308263	0.000460703	0.000259121	0.000120088	0.000410786	0.00031421	0.000332499	0.000386675	0.0002166	0.000316046	0.00015623	0.000260634	0.000327852	0.00015893	0.000410876	0.000356057	0.000229364	0.000354082	0.000418581	0.000356305	0.000305702
K00973	0.54437	E2.7.7.24, rfbA, rffH	glucose-1-phosphate thymidylyltransferase	EC:2.7.7.24	ko00523|ko00521	Metabolism; Metabolism of terpenoids and polyketides; Polyketide sugar unit biosynthesis|Metabolism; Biosynthesis of other secondary metabolites; Streptomycin biosynthesis	0.000320054	0.000288873	0.000608927	0.902576	-	0.000396635	0.000207921	0.000316568	0.000394413	0.000321346	0.000388142	0.000434623	0.000284097	0.000161104	0.000355748	0.000286277	0.000293774	0.000353204	0.000217727	0.000404844	0.000184303	0.000297222	0.000341	0.000117463	0.00037591	0.000316558	0.00021527	0.000320786	0.000322191	0.000336454	0.000259993
K04761	0.260236	oxyR	LysR family transcriptional regulator, hydrogen peroxide-inducible genes activator	-	-	-	0.000329888	0.000278876	0.000608765	0.845366	-	0.000369258	0.000208025	0.000294895	0.000319813	0.000372294	0.000388522	0.000408842	0.000357016	0.000159939	0.000449221	0.000315009	0.000315827	0.000343275	0.000183854	0.000263627	0.000135846	0.000255062	0.000380784	9.474e-05	0.000407455	0.000334016	0.000226194	0.000308965	0.000412699	0.000344411	0.000268903
K02879	0.053098	RP-L17, MRPL17, rplQ	large subunit ribosomal protein L17	-	ko03010	Genetic Information Processing; Translation; Ribosome	0.000334603	0.000273671	0.000608274	0.817898	-	0.000394037	0.000278837	0.00029418	0.000387396	0.000350928	0.000454314	0.000386643	0.000381345	0.00011714	0.000330667	0.00033693	0.00030282	0.000287275	0.000206138	0.000302691	0.000158962	0.000258488	0.000386152	0.000139784	0.000355539	0.000349517	0.000225399	0.00030018	0.000313929	0.000305758	0.000273448
K02864	0.0998774	RP-L10, MRPL10, rplJ	large subunit ribosomal protein L10	-	ko03010	Genetic Information Processing; Translation; Ribosome	0.000332034	0.000275759	0.000607793	0.830515	-	0.000413301	0.0002688	0.000289021	0.000403575	0.00035814	0.000442891	0.000406908	0.0003629	0.000110496	0.000345744	0.000295963	0.000286669	0.000308809	0.000216739	0.000319713	0.000160433	0.000266095	0.00039702	0.000120067	0.000365625	0.000332018	0.000202636	0.00028269	0.000337267	0.000292307	0.000262804
K01515	0.707454	nudF	ADP-ribose pyrophosphatase	EC:3.6.1.13	ko00230	Metabolism; Nucleotide metabolism; Purine metabolism	0.000309934	0.000295137	0.000605071	0.952259	-	0.000339207	0.000230927	0.000300175	0.000375835	0.00028544	0.000418252	0.000379684	0.000296583	0.000126348	0.000342149	0.000329744	0.000294859	0.000449757	0.000247628	0.000339255	0.000174377	0.000262415	0.000341436	0.000150522	0.000346166	0.000354474	0.000251111	0.000275132	0.000349372	0.000316773	0.000274968
K00761	0.0885338	upp, UPRT	uracil phosphoribosyltransferase	EC:2.4.2.9	ko00240	Metabolism; Nucleotide metabolism; Pyrimidine metabolism	0.000326563	0.000277482	0.000604046	0.849704	-	0.000419373	0.000239383	0.000305337	0.000356684	0.000326288	0.00037627	0.000402575	0.000374984	0.000105931	0.000383065	0.000332916	0.000295954	0.000323003	0.000207329	0.000337125	0.000201174	0.000255469	0.000362548	9.30045e-05	0.000327463	0.000303387	0.000227769	0.000329553	0.000361962	0.000329119	0.00026685
K02933	0.435731	RP-L6, MRPL6, rplF	large subunit ribosomal protein L6	-	ko03010	Genetic Information Processing; Translation; Ribosome	0.000320697	0.000282808	0.000603505	0.881856	-	0.000380199	0.000294139	0.000307775	0.000376353	0.000315622	0.000470712	0.000347272	0.000346261	9.83134e-05	0.000309895	0.000328052	0.000273766	0.00035296	0.000236666	0.000332102	0.00018686	0.000250874	0.000348146	0.000128673	0.000350903	0.00036609	0.000210993	0.000273236	0.000356194	0.00025954	0.000269431
K03431	0.83986	glmM	phosphoglucosamine mutase	EC:5.4.2.10	ko00520	Metabolism; Carbohydrate metabolism; Amino sugar and nucleotide sugar metabolism	0.000301211	0.000302275	0.000603486	1.00353	+	0.000311186	0.000207237	0.000295202	0.000325271	0.000293462	0.000305828	0.000477628	0.0002199	0.000126359	0.00042247	0.000297295	0.000332691	0.000404751	0.000234953	0.000351087	0.000178637	0.000270018	0.000388322	0.000166578	0.000378532	0.00036958	0.000211471	0.000298989	0.000374387	0.000334554	0.000312319
K00645	0.750832	fabD	[acyl-carrier-protein] S-malonyltransferase	EC:2.3.1.39	ko01212|ko00061	Metabolism; Overview; Fatty acid metabolism|Metabolism; Lipid metabolism; Fatty acid biosynthesis	0.000310694	0.000292076	0.00060277	0.940077	-	0.000375484	0.00022472	0.000298776	0.000343931	0.000334657	0.000365607	0.000298342	0.000326572	0.000147343	0.000469015	0.000300997	0.000242879	0.000380217	0.000181385	0.00029993	0.000182387	0.000276629	0.000325372	0.000122994	0.000415142	0.000258634	0.000249911	0.000388845	0.000423467	0.000271031	0.000259136
K11753	0.0998774	ribF	riboflavin kinase / FMN adenylyltransferase	EC:2.7.1.26 2.7.7.2	ko00740	Metabolism; Metabolism of cofactors and vitamins; Riboflavin metabolism	0.000327932	0.000274654	0.000602586	0.837532	-	0.000389743	0.000236482	0.000313916	0.000330187	0.000355763	0.000379141	0.000430298	0.000342283	0.000157972	0.000397237	0.000327446	0.00027472	0.000326113	0.000206865	0.000338783	0.000167346	0.000266484	0.000369583	0.000111547	0.000379623	0.000318086	0.000200995	0.000294856	0.000315563	0.000321319	0.000268029
K07493	0.140955	K07493	-	-	-	-	0.000350625	0.000251755	0.00060238	0.718016	-	0.0003417	0.000250748	0.000310641	0.000219129	0.000263403	0.00066739	0.000523565	0.000280381	0.000195818	0.000204077	0.000581726	0.000368926	0.000287456	0.000205247	0.000183803	0.000199852	0.000307428	0.000283856	2.02567e-05	0.000345114	0.000573682	0.000122027	0.000314978	0.000177355	0.000478868	0.000235368
K04075	0.370844	tilS, mesJ	tRNA(Ile)-lysidine synthase	EC:6.3.4.19	-	-	0.00032831	0.000271414	0.000599724	0.826698	-	0.000427711	0.00030379	0.000327133	0.000316728	0.00033122	0.000461148	0.000395264	0.000335729	0.00012738	0.000336376	0.000280795	0.000296451	0.000349579	0.000159026	0.000336983	0.000217657	0.000233999	0.000353738	0.000106875	0.000340703	0.000304968	0.00019781	0.000299616	0.000356009	0.00030211	0.000243111
K03284	0.053098	corA	magnesium transporter	-	-	-	0.000328433	0.000269898	0.000598332	0.821775	-	0.000412217	0.000262849	0.000286242	0.00038142	0.000374266	0.000453088	0.000336884	0.000366451	0.000118595	0.000330801	0.000307942	0.000310446	0.000366662	0.000237998	0.000358758	0.000188056	0.000271981	0.000339026	0.000131446	0.000290259	0.000294432	0.000225188	0.000236721	0.000298254	0.000266623	0.000242002
K07447	0.260236	ruvX	putative holliday junction resolvase	EC:3.1.-.-	-	-	0.000317926	0.000279568	0.000597494	0.879349	-	0.000358277	0.000265988	0.000264717	0.000382283	0.000298142	0.000418102	0.000419187	0.000301095	0.000106764	0.000336644	0.000318001	0.000345911	0.000365904	0.000207092	0.00033751	0.000158635	0.000254868	0.000387534	0.000182613	0.000347913	0.000379769	0.000209541	0.000252124	0.000271311	0.000320459	0.000289249
K00858	0.126022	ppnK, NADK	NAD+ kinase	EC:2.7.1.23	ko00760	Metabolism; Metabolism of cofactors and vitamins; Nicotinate and nicotinamide metabolism	0.00032332	0.000273051	0.000596371	0.844523	-	0.000375385	0.000218874	0.000305317	0.000335829	0.000324282	0.000371284	0.000457865	0.000332854	0.000140165	0.000410564	0.000325818	0.000281606	0.000343675	0.000213363	0.00032363	0.000177221	0.000275186	0.000344229	0.000111001	0.000330309	0.000288426	0.000216985	0.000317868	0.000334722	0.000331152	0.000245657
K07560	0.58336	dtd, DTD1	D-tyrosyl-tRNA(Tyr) deacylase	EC:3.1.-.-	-	-	0.000289583	0.00030587	0.000595453	1.05624	+	0.000322697	0.000219947	0.000300011	0.000280849	0.000323642	0.00033705	0.000276005	0.000299395	0.000225712	0.000318267	0.000290256	0.000281164	0.000279129	0.000340555	0.00030308	0.000400077	0.000299847	0.0002813	0.000279981	0.000279284	0.000269799	0.000284983	0.000328134	0.000324274	0.000274625	0.00026147
K00677	0.0225761	lpxA	UDP-N-acetylglucosamine acyltransferase	EC:2.3.1.129	ko00540	Metabolism; Glycan biosynthesis and metabolism; Lipopolysaccharide biosynthesis	0.000347644	0.000246569	0.000594214	0.709257	-	0.000392516	0.000247234	0.000307622	0.000347321	0.000365271	0.000421974	0.000359777	0.00042524	0.000191333	0.000494877	0.000351722	0.000266846	0.000260871	0.000123977	0.00021201	0.000124579	0.000231804	0.000314998	9.36897e-05	0.000416639	0.000275708	0.000203618	0.000365129	0.000335805	0.000350605	0.000296715
K02902	0.0350891	RP-L28, MRPL28, rpmB	large subunit ribosomal protein L28	-	ko03010	Genetic Information Processing; Translation; Ribosome	0.000331635	0.000260525	0.00059216	0.785578	-	0.000390608	0.000306559	0.000361091	0.000391199	0.000359726	0.000435338	0.000360755	0.000332241	0.000133428	0.000383343	0.000249577	0.000275749	0.000327579	0.000175154	0.000309842	0.000151894	0.000215625	0.00034419	0.000122484	0.000373405	0.000266597	0.000218779	0.000282037	0.000338713	0.000312647	0.000232824
K11717	0.126022	sufS	cysteine desulfurase / selenocysteine lyase	EC:2.8.1.7 4.4.1.16	ko00450	Metabolism; Metabolism of other amino acids; Selenocompound metabolism	0.00031652	0.000275447	0.000591967	0.870236	-	0.000335753	0.000332024	0.000261194	0.000297584	0.000279327	0.000396675	0.000412766	0.000370195	7.93748e-05	0.000255618	0.000446249	0.000331481	0.000302486	0.000262788	0.000282847	0.000246217	0.000284267	0.000395577	0.000122768	0.000237946	0.000421162	0.000215098	0.000256358	0.000277851	0.000330738	0.000310801
K00995	0.930987	pgsA, PGS1	CDP-diacylglycerol--glycerol-3-phosphate 3-phosphatidyltransferase	EC:2.7.8.5	ko00564	Metabolism; Lipid metabolism; Glycerophospholipid metabolism	0.000292872	0.000297724	0.000590595	1.01657	+	0.000311354	0.000183054	0.000297734	0.000312187	0.000277181	0.000283643	0.000498361	0.000280544	0.000113205	0.000424068	0.000253502	0.000279626	0.000432155	0.000189958	0.000350906	0.000156437	0.000202391	0.000382829	0.000156306	0.00042538	0.00027945	0.000214586	0.000360047	0.00042224	0.000326635	0.000204108
K06217	0.214494	phoH, phoL	-	-	-	-	0.000317129	0.000273041	0.000590171	0.860977	-	0.0003654	0.000217226	0.000290435	0.000351928	0.000324357	0.000399604	0.000415304	0.000314848	0.000128188	0.000358616	0.000345243	0.000294404	0.000338901	0.000204565	0.000305604	0.000159868	0.000263694	0.000352525	0.00011497	0.000354617	0.000333278	0.000229369	0.00025181	0.000367292	0.000297861	0.000279213
K03722	1	dinG	ATP-dependent DNA helicase DinG	EC:3.6.4.12	-	-	0.000294634	0.000294782	0.000589416	1.0005	+	0.000368866	0.000221473	0.000290232	0.000375178	0.000333628	0.000291312	0.000457793	0.000214979	0.000131364	0.000406999	0.000206151	0.000237637	0.000410145	0.000188424	0.000416722	0.000179817	0.00031694	0.000328313	0.000157797	0.000367693	0.000249409	0.000253789	0.000284746	0.00038359	0.000374044	0.000244564
K13821	0.97697	putA	RHH-type transcriptional regulator, proline utilization regulon repressor / proline dehydrogenase / delta 1-pyrroline-5-carboxylate dehydrogenase	EC:1.5.5.2 1.2.1.88	ko00250|ko00330	Metabolism; Amino acid metabolism; Alanine, aspartate and glutamate metabolism|Metabolism; Amino acid metabolism; Arginine and proline metabolism	0.00030655	0.000282753	0.000589304	0.922372	-	0.000331669	0.0001258	0.000215784	0.000339221	0.000327374	0.000234464	0.000498396	0.000226887	0.000198179	0.000773581	0.000175222	0.000232027	0.000274704	0.000106229	0.00034429	8.04999e-05	0.000285799	0.000296601	0.000118609	0.000447103	0.0001942	0.000237704	0.000456749	0.000550552	0.000372365	0.000196527
K01463	0.506721	E3.5.1.-	-	-	-	-	0.000308054	0.000281193	0.000589247	0.912803	-	0.000396907	0.000250254	0.000254237	0.000320449	0.000301648	0.000411739	0.00035994	0.000296318	0.000100055	0.000360529	0.000315868	0.000328706	0.00033061	0.000210676	0.000330683	0.000163793	0.000237824	0.00038157	0.00011617	0.000407013	0.000290907	0.000192868	0.000287393	0.000424806	0.000318395	0.000246651
K02946	0.0463866	RP-S10, MRPS10, rpsJ	small subunit ribosomal protein S10	-	ko03010	Genetic Information Processing; Translation; Ribosome	0.000320308	0.000268187	0.000588495	0.837278	-	0.000421564	0.000267896	0.000279714	0.000360952	0.000343623	0.000424847	0.000360791	0.000339063	0.00014093	0.000317434	0.000326009	0.000260875	0.000299664	0.000253197	0.000303597	0.000170626	0.000264422	0.000332499	0.000135411	0.000305133	0.000308789	0.000235736	0.000282993	0.000326178	0.000290206	0.000240903
K01845	0.470486	hemL	glutamate-1-semialdehyde 2,1-aminomutase	EC:5.4.3.8	ko00860	Metabolism; Metabolism of cofactors and vitamins; Porphyrin and chlorophyll metabolism	0.000308469	0.000279744	0.000588212	0.906879	-	0.000307991	0.000163532	0.000330019	0.000321924	0.000369658	0.000301652	0.00041528	0.000246368	0.000192296	0.000494042	0.00023805	0.000320812	0.000385173	0.000161919	0.000289371	0.000100103	0.000230345	0.000351839	0.000120092	0.000443215	0.000290077	0.000225752	0.000312337	0.000446702	0.000403397	0.0002552
K01520	0.00861556	dut, DUT	dUTP pyrophosphatase	EC:3.6.1.23	ko00240	Metabolism; Nucleotide metabolism; Pyrimidine metabolism	0.000339681	0.000247834	0.000587516	0.729609	-	0.000364675	0.000599704	0.000252257	0.000303166	0.000266819	0.000337602	0.000348154	0.000320525	0.00023677	0.00036249	0.00034215	0.000341861	0.000318994	0.000161743	0.000300835	0.000155512	0.000217192	0.000336219	0.000105536	0.000335404	0.000274426	0.00020039	0.000283626	0.000284136	0.000275485	0.000289199
K01886	0.0782522	QARS, glnS	glutaminyl-tRNA synthetase	EC:6.1.1.18	ko00970	Genetic Information Processing; Translation; Aminoacyl-tRNA biosynthesis	0.000334818	0.000252695	0.000587514	0.754722	-	0.00041727	0.000206516	0.0003255	0.000385213	0.000383785	0.000414314	0.000321442	0.000377059	0.00017175	0.000469517	0.000305219	0.000240237	0.000331742	0.000153723	0.000273721	0.000123772	0.000225061	0.000273642	7.92946e-05	0.00043291	0.000238526	0.000217281	0.000325858	0.000356809	0.000355162	0.000208887
K05540	0.930987	dusB	tRNA-dihydrouridine synthase B	EC:1.-.-.-	-	-	0.000294011	0.000293293	0.000587304	0.997558	-	0.000318398	0.000163188	0.000287726	0.000366044	0.000290952	0.00032774	0.000402738	0.000257993	0.000123929	0.000399952	0.000283088	0.000306381	0.000331644	0.000221193	0.000351903	0.000179845	0.000273944	0.000378632	0.000183564	0.000392405	0.000338115	0.000213438	0.000307907	0.000346928	0.000355921	0.000319597
K01679	0.885234	E4.2.1.2B, fumC	fumarate hydratase, class II	EC:4.2.1.2	ko05200|ko00620|ko05211|ko01200|ko00020|ko00720	Human Diseases; Cancers; Pathways in cancer|Metabolism; Carbohydrate metabolism; Pyruvate metabolism|Human Diseases; Cancers; Renal cell carcinoma|Metabolism; Overview; Carbon metabolism|Metabolism; Carbohydrate metabolism; Citrate cycle (TCA cycle)|Metabolism; Energy metabolism; Carbon fixation pathways in prokaryotes	0.000299196	0.000287514	0.000586711	0.960954	-	0.000293793	0.000161084	0.000298118	0.000291421	0.000321635	0.000269829	0.000471835	0.000255894	0.000177561	0.000467509	0.000259732	0.000321947	0.000340832	0.000180306	0.000278454	0.000138172	0.000229718	0.000366156	0.000124278	0.000394608	0.000321159	0.000253378	0.000371679	0.000451428	0.000394227	0.000300882
K09800	0.435731	tamB	translocation and assembly module TamB	-	-	-	0.000311807	0.000274373	0.00058618	0.879946	-	0.000295685	0.000130875	0.000298191	0.000333711	0.000453271	0.000304355	0.000425011	0.00025231	0.000170388	0.00062396	0.000151694	0.000302233	0.000388511	0.000103742	0.000264073	6.96561e-05	0.000214152	0.000263152	0.000101287	0.000404695	0.000258419	0.000228425	0.000474867	0.000521499	0.000282535	0.00028559
K01738	0.435731	cysK	cysteine synthase A	EC:2.5.1.47	ko01230|ko00270|ko00920|ko01200	Metabolism; Overview; Biosynthesis of amino acids|Metabolism; Amino acid metabolism; Cysteine and methionine metabolism|Metabolism; Energy metabolism; Sulfur metabolism|Metabolism; Overview; Carbon metabolism	0.000309726	0.000274778	0.000584505	0.887165	-	0.000347223	0.000245588	0.0002878	0.000341981	0.000317291	0.000370109	0.000392027	0.000322668	0.000120498	0.000326352	0.000345511	0.000299668	0.000370821	0.000211544	0.000345553	0.000143311	0.000240436	0.000389202	0.000122307	0.000365495	0.000330218	0.000195638	0.000287492	0.000295325	0.000275551	0.000263388
K02356	0.0165749	efp	elongation factor P	-	-	-	0.000325961	0.000257966	0.000583928	0.791402	-	0.000381008	0.00029186	0.000268306	0.000337495	0.000344991	0.000455031	0.000420408	0.000375851	0.00011449	0.000294122	0.000335392	0.000292584	0.000314386	0.000211349	0.000288744	0.00016669	0.000243415	0.000335289	0.000104289	0.000330569	0.000313766	0.000214803	0.000281445	0.000290851	0.000281866	0.000236784
K01588	0.506721	purE	5-(carboxyamino)imidazole ribonucleotide mutase	EC:5.4.99.18	ko00230	Metabolism; Nucleotide metabolism; Purine metabolism	0.000306814	0.000276254	0.000583069	0.900395	-	0.000341073	0.000215097	0.000241989	0.000322477	0.000319519	0.000338527	0.000404405	0.000308338	0.000128249	0.000371702	0.000368897	0.000321503	0.000292128	0.000201729	0.000271595	0.000144622	0.000243135	0.000380001	0.000153735	0.00036569	0.000354671	0.000195216	0.000348061	0.000364467	0.000311892	0.00026664
K01934	0.665006	MTHFS	5-formyltetrahydrofolate cyclo-ligase	EC:6.3.3.2	ko00670	Metabolism; Metabolism of cofactors and vitamins; One carbon pool by folate	0.000298704	0.000284085	0.000582789	0.951059	-	0.000351502	0.000219071	0.000254817	0.000368781	0.000307564	0.000365426	0.000379642	0.000253475	0.000114168	0.0004033	0.000287878	0.000278825	0.000341518	0.000192293	0.000316038	0.000171766	0.000238542	0.000369341	0.000148695	0.000356802	0.000310749	0.000238591	0.000342491	0.000382195	0.00030988	0.000252021
K07085	0.0350891	K07085	-	-	-	-	0.000349426	0.000232997	0.000582422	0.666799	-	0.000457329	0.00030323	0.000294023	0.000223564	0.000337202	0.000476885	0.000441779	0.000494277	0.000142699	0.000254953	0.0005113	0.000255866	0.000224654	0.0001896	0.000169496	0.000180064	0.00020304	0.00035797	4.5617e-05	0.00032409	0.000355884	0.00017726	0.000322908	0.000245377	0.000323542	0.000230964
K17985	0.126022	AMBRA1	activating molecule in BECN1-regulated autophagy protein 1	-	-	-	0.000181428	0.000400643	0.000582072	2.20828	+	4.40959e-06	0.000248176	0.000270152	0.000114571	0.000167522	2.3527e-05	2.09534e-05	0.000106695	0.000525726	9.05256e-05	0.000181531	0.00042335	0.000105186	0.000801525	0.000194611	0.00115314	0.000412034	0.000100125	0.000796826	5.04299e-05	0.000141541	0.00040874	0.000422312	0.000221253	0.000166408	0.000282623
K09761	0.214494	rsmE	16S rRNA (uracil1498-N3)-methyltransferase	EC:2.1.1.193	-	-	0.000310147	0.000271891	0.000582038	0.876651	-	0.000357469	0.00023497	0.000308566	0.000354329	0.000325306	0.000365696	0.000368186	0.000290505	0.000174605	0.00040122	0.000296609	0.000244304	0.000336964	0.000191335	0.000312846	0.000174941	0.00024924	0.000349287	0.000122631	0.000337495	0.000314779	0.000242897	0.000290326	0.000339947	0.000337693	0.000229761
K03305	0.930987	TC.POT	-	-	-	-	0.000296757	0.000283986	0.000580743	0.956963	-	0.000352154	0.000177425	0.000270299	0.000377556	0.000268992	0.000337998	0.000285983	0.000279575	0.000150667	0.000545557	0.000280119	0.000234766	0.000359327	0.000172945	0.000383919	0.000181611	0.000255963	0.000337585	0.000105598	0.000430805	0.000230462	0.000239793	0.000293707	0.000416115	0.000327083	0.00022048
K03218	0.506721	rlmB	23S rRNA (guanosine2251-2'-O)-methyltransferase	EC:2.1.1.185	-	-	0.000299682	0.000280784	0.000580466	0.936941	-	0.000342753	0.000182815	0.000245632	0.000355608	0.000339422	0.000292886	0.000409328	0.000265265	0.000136235	0.00047721	0.000240894	0.000308133	0.000334947	0.000171105	0.000316341	0.000173595	0.000249498	0.00031922	0.000150618	0.000329201	0.000283482	0.000235478	0.000305557	0.000500368	0.00034077	0.000238871
K03734	0.193931	apbE	-	-	-	-	0.000312722	0.000267596	0.000580318	0.8557	-	0.000375492	0.000227988	0.000366565	0.000374911	0.000319391	0.000389241	0.000331818	0.00031282	0.000163588	0.000422968	0.000247528	0.000220355	0.000403252	0.000168643	0.00032602	0.000197396	0.000253108	0.000289165	0.000162235	0.000367556	0.00024444	0.000247482	0.000235772	0.000316087	0.000301352	0.000241656
K03470	0.060602	rnhB	ribonuclease HII	EC:3.1.26.4	ko03030	Genetic Information Processing; Replication and repair; DNA replication	0.000316769	0.000263068	0.000579836	0.830472	-	0.000381492	0.000247131	0.000279825	0.000345322	0.000337889	0.00040385	0.000385355	0.000326345	0.000133712	0.000346234	0.000306747	0.000307323	0.000343338	0.000181203	0.000306544	0.000169022	0.000241005	0.000336883	0.00010123	0.000320264	0.000314704	0.000229083	0.000270372	0.000343164	0.000272236	0.000267425
K02871	0.312321	RP-L13, MRPL13, rplM	large subunit ribosomal protein L13	-	ko03010	Genetic Information Processing; Translation; Ribosome	0.000308106	0.000271174	0.00057928	0.88013	-	0.000340275	0.000262961	0.000283686	0.000354963	0.000320965	0.00038174	0.000379944	0.000331443	0.000102159	0.000351503	0.000298312	0.000289325	0.000331852	0.000211371	0.000304502	0.000156229	0.000234675	0.000356203	0.000112854	0.000350504	0.000345053	0.000226041	0.00030122	0.000323581	0.000269799	0.000256665
K02434	0.370844	gatB, PET112	aspartyl-tRNA(Asn)/glutamyl-tRNA(Gln) amidotransferase subunit B	EC:6.3.5.6 6.3.5.7	ko00970	Genetic Information Processing; Translation; Aminoacyl-tRNA biosynthesis	0.000302923	0.000276239	0.000579161	0.911911	-	0.000331832	0.000280218	0.000287998	0.000373893	0.000303997	0.000378223	0.000443067	0.000226138	0.000102388	0.000326935	0.000247361	0.000333022	0.000360532	0.000238318	0.000352223	0.000199047	0.000301913	0.000357314	0.000143986	0.000305039	0.000327622	0.000221761	0.000213796	0.000293312	0.000306934	0.00025446
K00627	0.83986	DLAT, aceF, pdhC	pyruvate dehydrogenase E2 component (dihydrolipoamide acetyltransferase)	EC:2.3.1.12	ko00620|ko01200|ko00010|ko00020	Metabolism; Carbohydrate metabolism; Pyruvate metabolism|Metabolism; Overview; Carbon metabolism|Metabolism; Carbohydrate metabolism; Glycolysis / Gluconeogenesis|Metabolism; Carbohydrate metabolism; Citrate cycle (TCA cycle)	0.000286089	0.000291658	0.000577747	1.01946	+	0.000341722	0.000161503	0.000218103	0.0003284	0.000331468	0.000305747	0.000373678	0.00024083	0.000145657	0.000546889	0.000202771	0.000236301	0.00039706	0.000148925	0.000323609	0.000125655	0.00024982	0.000342628	0.000153475	0.000426527	0.000211023	0.000221444	0.000416337	0.000483388	0.00026201	0.000208206
K00837	0.193931	E2.6.1.-	-	-	-	-	0.000309447	0.00026746	0.000576907	0.864314	-	0.000324196	0.000209605	0.000320111	0.000302187	0.000314106	0.00028823	0.000464852	0.000313599	0.000160168	0.000441815	0.000310488	0.00026401	0.000277177	0.00016001	0.000298682	0.000153885	0.000277053	0.000378886	9.68485e-05	0.000434344	0.000319737	0.000222093	0.00027812	0.000312679	0.00037258	0.000271494
K01524	0.623605	ppx-gppA	exopolyphosphatase / guanosine-5'-triphosphate,3'-diphosphate pyrophosphatase	EC:3.6.1.11 3.6.1.40	ko00230	Metabolism; Nucleotide metabolism; Purine metabolism	0.000303036	0.00027368	0.000576716	0.903127	-	0.000340971	0.000192577	0.000280105	0.000337318	0.000305192	0.000321886	0.000404243	0.000231045	0.000139774	0.000459714	0.00028026	0.00034335	0.000356275	0.000181998	0.000314811	0.000138937	0.000209463	0.000341207	9.57194e-05	0.000363052	0.000316562	0.000215614	0.000312644	0.000437879	0.000315089	0.000259261
K02884	0.0303828	RP-L19, MRPL19, rplS	large subunit ribosomal protein L19	-	ko03010	Genetic Information Processing; Translation; Ribosome	0.000319044	0.000256832	0.000575876	0.805003	-	0.000374343	0.000250626	0.000275477	0.000365916	0.000367795	0.000451524	0.000359182	0.000358129	0.000113001	0.000346147	0.000315267	0.000251122	0.000313707	0.000205779	0.000274346	0.00015941	0.000242365	0.000336233	0.000125456	0.000329167	0.000312101	0.000191602	0.000266239	0.000325575	0.000269414	0.000245245
K01537	0.54437	E3.6.3.8	Ca2+-transporting ATPase	EC:3.6.3.8	-	-	0.000298367	0.000276201	0.000574568	0.925708	-	0.000398971	0.000278328	0.000236383	0.000276703	0.000259379	0.000445195	0.000248656	0.000378554	8.11569e-05	0.000237685	0.000450448	0.000288948	0.000420056	0.00027925	0.000319957	0.000250452	0.00030745	0.000335797	0.000180713	0.000215371	0.000366611	0.000257855	0.000198422	0.000182477	0.000288368	0.000260171
K01783	0.053098	rpe, RPE	ribulose-phosphate 3-epimerase	EC:5.1.3.1	ko00030|ko00710|ko00040|ko01200|ko01230	Metabolism; Carbohydrate metabolism; Pentose phosphate pathway|Metabolism; Energy metabolism; Carbon fixation in photosynthetic organisms|Metabolism; Carbohydrate metabolism; Pentose and glucuronate interconversions|Metabolism; Overview; Carbon metabolism|Metabolism; Overview; Biosynthesis of amino acids	0.0003109	0.000263363	0.000574264	0.847099	-	0.00035135	0.000238927	0.000283792	0.000351501	0.000313388	0.000418309	0.000363476	0.000329213	0.000122236	0.000374597	0.000315473	0.000268543	0.00031251	0.000186528	0.000308437	0.000181562	0.00025533	0.000337544	0.000122183	0.00033993	0.000312497	0.000217806	0.000278418	0.000307615	0.000315641	0.00024153
K09808	0.0350891	ABC.LPT.P, lolC, lolE	lipoprotein-releasing system permease protein	-	ko02010	Environmental Information Processing; Membrane transport; ABC transporters	0.000334561	0.000239106	0.000573666	0.714686	-	0.000405258	0.000284024	0.000328959	0.000329394	0.000435093	0.000480506	0.000227766	0.000469407	0.000150301	0.000357788	0.000365285	0.000180944	0.00029304	0.000117083	0.000239177	0.000227549	0.000249774	0.000275705	7.57454e-05	0.000339312	0.000199999	0.000193104	0.000333589	0.000325193	0.000292188	0.00019751
K02340	0.140955	DPO3D1, holA	DNA polymerase III subunit delta	EC:2.7.7.7	ko03030|ko03440|ko00230|ko03430|ko00240	Genetic Information Processing; Replication and repair; DNA replication|Genetic Information Processing; Replication and repair; Homologous recombination|Metabolism; Nucleotide metabolism; Purine metabolism|Genetic Information Processing; Replication and repair; Mismatch repair|Metabolism; Nucleotide metabolism; Pyrimidine metabolism	0.000310836	0.000262285	0.000573121	0.843806	-	0.000395717	0.000244367	0.00029657	0.000371716	0.000291631	0.000392442	0.000394402	0.000287403	0.00015045	0.000378702	0.000262951	0.000263681	0.000337364	0.000153357	0.000308655	0.000189622	0.000248741	0.000335116	0.000117386	0.000330513	0.000286424	0.000226743	0.000256803	0.000356699	0.000291465	0.000227216
K02601	0.112351	nusG	transcriptional antiterminator NusG	-	-	-	0.000312631	0.000260126	0.000572757	0.832054	-	0.000387182	0.000299166	0.00032648	0.000345339	0.000316191	0.000428545	0.000385442	0.000335538	0.000103842	0.000267419	0.000286368	0.000270063	0.000347918	0.00020555	0.000323286	0.000217378	0.000252492	0.000336939	0.000112761	0.00027148	0.000340273	0.000195282	0.00022486	0.000293295	0.000300024	0.000225112
K03624	0.0463866	greA	transcription elongation factor GreA	-	-	-	0.000320415	0.00025063	0.000571045	0.782203	-	0.000412989	0.000291757	0.000296099	0.00034566	0.000306194	0.000473452	0.000402423	0.000340312	0.000117197	0.000287242	0.000307022	0.000264635	0.000300963	0.000200568	0.000281891	0.000179308	0.000241286	0.000363123	8.96243e-05	0.000310579	0.000319188	0.000188891	0.000253506	0.00027863	0.000295756	0.000247676
K02115	0.285476	ATPF1G, atpG	F-type H+-transporting ATPase subunit gamma	-	ko00190|ko00195	Metabolism; Energy metabolism; Oxidative phosphorylation|Metabolism; Energy metabolism; Photosynthesis	0.000306594	0.000263958	0.000570552	0.860937	-	0.000375571	0.000220184	0.000273777	0.000337644	0.000330356	0.000391381	0.000398305	0.000321543	0.000109611	0.000331602	0.000287062	0.000302089	0.000377544	0.000198795	0.000309216	0.000129102	0.000226476	0.000372746	0.000126245	0.000342775	0.000333951	0.000194639	0.000254207	0.000301798	0.00024837	0.000275814
K07386	0.435731	pepO	putative endopeptidase	EC:3.4.24.-	-	-	0.000298085	0.000272123	0.000570208	0.912906	-	0.000366049	0.000255335	0.00021485	0.000294955	0.000274081	0.000396026	0.000366415	0.000338602	7.23697e-05	0.000257315	0.000450943	0.000290075	0.000312939	0.000229043	0.000338957	0.000212394	0.000269232	0.000435183	9.92813e-05	0.000279691	0.000294593	0.000223703	0.000268959	0.000301503	0.000276404	0.000249519
K02887	0.140955	RP-L20, MRPL20, rplT	large subunit ribosomal protein L20	-	ko03010	Genetic Information Processing; Translation; Ribosome	0.000309289	0.000260483	0.000569772	0.8422	-	0.000379126	0.000237822	0.000277035	0.000356733	0.000289035	0.000375912	0.000411975	0.000328673	0.000131298	0.000355095	0.000306173	0.000262588	0.000263037	0.000194017	0.000283235	0.00014055	0.0002648	0.000358973	0.000118579	0.000350581	0.000324765	0.000220553	0.000293773	0.000312935	0.00029248	0.000262822
K00721	0.0885338	DPM1	dolichol-phosphate mannosyltransferase	EC:2.4.1.83	ko00510	Metabolism; Glycan biosynthesis and metabolism; N-Glycan biosynthesis	0.000314846	0.000254216	0.000569062	0.807429	-	0.000389462	0.000274015	0.000227985	0.000322762	0.000286624	0.00046468	0.000369218	0.000381978	7.83039e-05	0.000259391	0.000402258	0.000321479	0.000305258	0.000236698	0.000272593	0.000175241	0.000210818	0.000405761	4.70554e-05	0.00030282	0.000381198	0.00018895	0.000252809	0.000271393	0.00027337	0.000264186
K01439	0.665006	dapE	succinyl-diaminopimelate desuccinylase	EC:3.5.1.18	ko01230|ko00300	Metabolism; Overview; Biosynthesis of amino acids|Metabolism; Amino acid metabolism; Lysine biosynthesis	0.000293345	0.000275062	0.000568407	0.937675	-	0.000403472	0.000198521	0.00025252	0.000354046	0.000314207	0.000340282	0.000442497	0.000261262	9.43291e-05	0.000352083	0.000260364	0.000246557	0.000356411	0.000197094	0.000366149	0.000192317	0.000318883	0.000291388	0.000159249	0.000282598	0.00028528	0.000208651	0.000259559	0.000383166	0.00032212	0.000237039
K18138	0.260236	acrB, mexB, adeJ, smeE, mtrD, cmeB	multidrug efflux pump	-	ko01501	Human Diseases; Drug resistance; beta-Lactam resistance	0.000315179	0.00025311	0.000568289	0.80307	-	0.000278856	0.000129625	0.000481506	0.000403272	0.00041752	0.00025484	0.000412872	0.00029885	0.000177313	0.00062009	0.000137426	0.000169973	0.000235872	5.54834e-05	0.000336081	0.000102065	0.000236041	0.000234584	0.000153039	0.000398086	0.000138939	0.000249131	0.000392946	0.000505059	0.000280822	0.000229207
K09812	0.060602	ftsE	cell division transport system ATP-binding protein	-	ko02010	Environmental Information Processing; Membrane transport; ABC transporters	0.000315275	0.000251785	0.000567061	0.79862	-	0.000362842	0.000249221	0.000276161	0.000369136	0.000332576	0.00041556	0.00038923	0.000331157	0.000133651	0.000385571	0.000288504	0.000249698	0.000312519	0.000171906	0.000265629	0.000154463	0.000221397	0.000312019	0.00010995	0.000338152	0.000297372	0.000207726	0.000323343	0.000306947	0.000316454	0.000261672
K03575	0.435731	mutY	A/G-specific adenine glycosylase	EC:3.2.2.-	ko03410	Genetic Information Processing; Replication and repair; Base excision repair	0.000300752	0.000265509	0.000566261	0.882816	-	0.000365848	0.000248544	0.000247949	0.000329712	0.00029319	0.000363445	0.000347229	0.000288817	0.000115938	0.00039818	0.000287813	0.000322362	0.000328304	0.000175612	0.000300948	0.00014338	0.000211259	0.000396522	0.000112352	0.000369133	0.000323645	0.000193143	0.000247519	0.000384289	0.000308344	0.000242007
K02071	0.930987	metN	D-methionine transport system ATP-binding protein	-	ko02010	Environmental Information Processing; Membrane transport; ABC transporters	0.000288452	0.000277761	0.000566213	0.962938	-	0.000325809	0.000194524	0.000260727	0.000326974	0.000275698	0.000311733	0.000481424	0.000230081	0.000102816	0.000361837	0.000276486	0.000313316	0.000378294	0.000260302	0.000381581	0.000167997	0.000240298	0.000334278	0.000151994	0.000337197	0.000297554	0.000201656	0.000261205	0.000320781	0.000306984	0.000230358
K03687	0.140955	GRPE	molecular chaperone GrpE	-	-	-	0.000305202	0.00025827	0.000563473	0.846226	-	0.000353464	0.000261856	0.000293973	0.000353115	0.000310535	0.000391637	0.000422663	0.000283942	0.000105753	0.000329889	0.000302499	0.000253101	0.000314309	0.000190099	0.000292144	0.000178657	0.00024642	0.000376667	0.000111606	0.000320011	0.000313979	0.000202831	0.000283082	0.000269437	0.000292108	0.000241845
K00287	0.174853	folA	dihydrofolate reductase	EC:1.5.1.3	ko00670|ko00790	Metabolism; Metabolism of cofactors and vitamins; One carbon pool by folate|Metabolism; Metabolism of cofactors and vitamins; Folate biosynthesis	0.000307081	0.000256167	0.000563248	0.834201	-	0.000485193	0.000240482	0.000308612	0.000331284	0.000294503	0.000369286	0.000382405	0.000262864	0.000175893	0.000311746	0.000283782	0.00023892	0.000387123	0.000165992	0.000303646	0.000159513	0.000219632	0.000361044	0.000119266	0.000322564	0.000289414	0.000222742	0.000250885	0.000272185	0.000267612	0.00027039
K03733	0.0262294	xerC	integrase/recombinase XerC	-	-	-	0.000326054	0.000235806	0.00056186	0.723213	-	0.000364695	0.000357548	0.000289206	0.000270214	0.000325329	0.000350952	0.000569908	0.000326614	0.000142506	0.000393295	0.000305978	0.000216398	0.000277786	0.000134494	0.000247468	0.000163159	0.000226997	0.000279792	7.41078e-05	0.000363235	0.000242522	0.000209224	0.000278207	0.000332681	0.00030491	0.000220516
K00970	0.193931	pcnB	poly(A) polymerase	EC:2.7.7.19	ko03018	Genetic Information Processing; Folding, sorting and degradation; RNA degradation	0.000300154	0.000261121	0.000561275	0.869955	-	0.000383592	0.000208698	0.000252072	0.000287751	0.000288019	0.000348822	0.000389279	0.00034251	0.000125102	0.00036634	0.000323155	0.000286511	0.000287742	0.000177417	0.000270497	0.000182023	0.000252939	0.000336731	9.30255e-05	0.000325037	0.000278515	0.000210976	0.00033072	0.000387826	0.000320929	0.000222969
K00609	0.285476	pyrB, PYR2	aspartate carbamoyltransferase catalytic subunit	EC:2.1.3.2	ko00250|ko00240	Metabolism; Amino acid metabolism; Alanine, aspartate and glutamate metabolism|Metabolism; Nucleotide metabolism; Pyrimidine metabolism	0.000298214	0.00026288	0.000561094	0.881516	-	0.000328613	0.000224854	0.000307518	0.000320859	0.000279239	0.000340132	0.000399787	0.00029436	0.000124825	0.000346157	0.000318714	0.000293506	0.000330584	0.000199775	0.000302706	0.000174138	0.000240871	0.000352295	0.000116176	0.000337253	0.000305954	0.000229552	0.000249335	0.000315923	0.000288358	0.000267106
K01372	0.060602	E3.4.22.40, pepC	bleomycin hydrolase	EC:3.4.22.40	-	-	0.000328323	0.000232672	0.000560995	0.708668	-	0.000433051	0.00031393	0.000278197	0.000294232	0.000287268	0.000530224	0.000319035	0.000474182	8.40509e-05	0.000158985	0.000536657	0.000230067	0.000272242	0.000209601	0.000252352	0.000212958	0.00026991	0.000332537	8.95164e-05	0.000250949	0.00034348	0.000175176	0.000220482	0.000162862	0.000267738	0.00025382
K03561	0.0193733	exbB	biopolymer transport protein ExbB	-	-	-	0.000318494	0.000241032	0.000559526	0.756785	-	0.000324068	0.000240434	0.000340499	0.000292138	0.000342763	0.000390396	0.000321525	0.000402239	0.000150005	0.00033684	0.000352669	0.000328354	0.000318264	0.000141052	0.000193249	0.000150146	0.000203638	0.000327167	6.67461e-05	0.000431516	0.000317328	0.000208651	0.000299356	0.000235265	0.000287872	0.000297833
K03924	0.0404041	moxR	MoxR-like ATPase	EC:3.6.3.-	-	-	0.00032673	0.00023242	0.00055915	0.711353	-	0.000443298	0.000267135	0.000280568	0.000202129	0.000315722	0.000422233	0.00053181	0.000362098	0.000117255	0.000250164	0.000448745	0.000279603	0.000222204	0.000208117	0.000174942	0.000248523	0.000221623	0.000374368	2.3541e-05	0.000304119	0.000370072	0.000188399	0.000221262	0.000231872	0.000344605	0.000208218
K02051	0.435731	ABC.SN.S	NitT/TauT family transport system substrate-binding protein	-	-	-	0.000289334	0.000269393	0.000558727	0.931078	-	0.000284726	0.000220229	0.000294039	0.000324004	0.000324533	0.000359706	0.00037578	0.000280893	0.00011499	0.000281607	0.00031746	0.000294045	0.000404572	0.000204409	0.000277766	0.000203498	0.000254451	0.000345338	0.000133159	0.000336868	0.000322059	0.000189654	0.00024246	0.000318482	0.000324651	0.000246056
K01270	0.0165749	pepD	dipeptidase D	EC:3.4.13.-	ko00480	Metabolism; Metabolism of other amino acids; Glutathione metabolism	0.000329305	0.000229091	0.000558395	0.69568	-	0.000432695	0.000311279	0.000319845	0.000272555	0.000334197	0.000493756	0.000240735	0.000466535	0.000116551	0.000269285	0.000441147	0.000253073	0.000247333	0.000163008	0.000194957	0.00024388	0.000215193	0.000324535	3.8096e-05	0.000306448	0.000303439	0.000196689	0.000262869	0.000252639	0.000258063	0.000233367
K02824	0.0782522	pyrP, uraA	uracil permease	-	-	-	0.000301399	0.000256932	0.000558331	0.852463	-	0.000352472	0.00021616	0.000296661	0.00035614	0.000303985	0.000383741	0.000284914	0.000349983	0.00011512	0.000372219	0.000315366	0.000270029	0.000295464	0.000171785	0.000304919	0.000206226	0.000259214	0.000280075	0.000123233	0.000372045	0.00027899	0.000207193	0.000320751	0.000263284	0.000286549	0.000264145
K02073	0.665006	metQ	D-methionine transport system substrate-binding protein	-	ko02010	Environmental Information Processing; Membrane transport; ABC transporters	0.000283217	0.000273612	0.00055683	0.966086	-	0.000296164	0.000221818	0.000300054	0.000306608	0.000273859	0.00032715	0.000399715	0.000233404	0.000107266	0.000302867	0.000263442	0.000366261	0.000453871	0.000237446	0.000387123	0.000121786	0.000244231	0.000371445	0.000174724	0.000279313	0.000341373	0.000192292	0.000204242	0.000275503	0.000257214	0.00022565
K05837	0.193931	rodA, mrdB	rod shape determining protein RodA	-	-	-	0.00029854	0.000258286	0.000556826	0.865164	-	0.000365396	0.00024611	0.000295759	0.000302044	0.000330078	0.000408393	0.00025975	0.000365783	0.000129586	0.000341364	0.000299564	0.000238655	0.000361039	0.00014329	0.000298106	0.000163834	0.000222836	0.000293611	0.000115633	0.000390326	0.000263055	0.000220019	0.000292869	0.000334817	0.000236896	0.000252178
K03595	0.236584	era	GTP-binding protein Era	-	-	-	0.000299648	0.000256266	0.000555914	0.855221	-	0.000374146	0.0002434	0.000304792	0.000323416	0.000297004	0.000386037	0.000377357	0.000293395	0.000119258	0.000332003	0.000299198	0.000245774	0.00033551	0.00018039	0.000315218	0.00017403	0.000241333	0.000339854	9.44223e-05	0.000319342	0.000316624	0.000200629	0.000235651	0.000322184	0.000280001	0.000234025
K03711	0.060602	fur	Fur family transcriptional regulator, ferric uptake regulator	-	-	-	0.000308784	0.000246357	0.000555142	0.797829	-	0.00035449	0.000225271	0.000317283	0.000331502	0.000298291	0.00036218	0.00040981	0.000343716	0.000123815	0.000311388	0.000309108	0.000318559	0.000278107	0.000168562	0.00030819	0.00012275	0.000196534	0.000361844	6.69188e-05	0.000366743	0.000314334	0.000188373	0.000279616	0.000304313	0.000279535	0.000286802
K06925	0.174853	tsaE	tRNA threonylcarbamoyladenosine biosynthesis protein TsaE	-	-	-	0.000299925	0.000254983	0.000554908	0.850155	-	0.000370544	0.000246349	0.000269358	0.000350219	0.000298183	0.000382806	0.000412639	0.000306844	0.00012304	0.000325618	0.000256509	0.000256993	0.000307645	0.000174001	0.000290577	0.000152867	0.000228652	0.00032443	0.000130118	0.000346533	0.000328378	0.000215291	0.000243567	0.000317737	0.000303715	0.000240133
K00281	0.885234	GLDC, gcvP	glycine dehydrogenase	EC:1.4.4.2	ko00260|ko01200	Metabolism; Amino acid metabolism; Glycine, serine and threonine metabolism|Metabolism; Overview; Carbon metabolism	0.000284246	0.000269834	0.00055408	0.949298	-	0.000298852	0.000129064	0.000241407	0.000361337	0.000262501	0.000231683	0.000371803	0.000206244	0.000199894	0.000667972	0.000176293	0.000263902	0.000300578	0.000117037	0.000305738	0.000150587	0.000275298	0.000320563	0.000172023	0.000468194	0.000162848	0.000242017	0.00039781	0.000325319	0.000464849	0.000245013
K09014	0.0998774	sufB	-	-	-	-	0.000301516	0.000252422	0.000553938	0.837177	-	0.00041056	0.000318999	0.000246963	0.000284726	0.000250594	0.00042571	0.000321934	0.000343371	8.6244e-05	0.000232061	0.000398418	0.000298611	0.000332358	0.000240845	0.00028025	0.000213142	0.000291423	0.000349778	7.10386e-05	0.000233215	0.000352549	0.000224592	0.000228187	0.000211687	0.000276737	0.000233505
K03286	0.214494	TC.OOP	OmpA-OmpF porin, OOP family	-	-	-	0.000301997	0.000251878	0.000553875	0.834041	-	0.000241695	0.000185884	0.000328968	0.00028235	0.000411593	0.000346719	0.000338304	0.000387254	0.000119052	0.000390157	0.000303127	0.000288863	0.000329091	0.000162103	0.000222643	0.000141806	0.000163307	0.000328627	6.81828e-05	0.000484363	0.000290512	0.000174859	0.000302425	0.000354619	0.000293165	0.000271202
K06997	0.402504	K06997	-	-	-	-	0.000289723	0.00026294	0.000552663	0.907559	-	0.000317237	0.000212142	0.00028141	0.000307896	0.000302719	0.000341129	0.000363316	0.000281258	0.000121623	0.000427806	0.000259792	0.000260347	0.000338565	0.000189733	0.000278725	0.000168514	0.000219429	0.000306713	0.000107058	0.000372492	0.000274306	0.000206313	0.000286011	0.000407425	0.000300723	0.000244064
K02687	0.370844	prmA	ribosomal protein L11 methyltransferase	EC:2.1.1.-	-	-	0.000292248	0.000260126	0.000552374	0.890085	-	0.000332397	0.000208151	0.000256828	0.000340894	0.000319251	0.000364079	0.000288284	0.000297195	0.000139683	0.000441182	0.000253864	0.000265168	0.000340679	0.000173964	0.000270238	0.000165979	0.000245829	0.000310727	0.000172781	0.000343806	0.000282987	0.000209968	0.000293937	0.000310612	0.000287789	0.000251158
K03585	0.0165749	acrA, mexA, adeI, smeD, mtrC, cmeA	membrane fusion protein, multidrug efflux system	-	ko01501	Human Diseases; Drug resistance; beta-Lactam resistance	0.000322985	0.000228516	0.000551501	0.707511	-	0.000356378	0.000243373	0.000348877	0.000309982	0.000372781	0.000433124	0.000282094	0.000390536	0.00014451	0.000404961	0.000355119	0.000234089	0.000275745	0.000120379	0.000205109	0.000138694	0.000190451	0.000276444	7.17052e-05	0.000366126	0.000261484	0.000197959	0.000314215	0.000323879	0.000262171	0.00025482
K01754	0.97697	E4.3.1.19, ilvA, tdcB	threonine dehydratase	EC:4.3.1.19	ko00260|ko00290|ko01230|ko01200	Metabolism; Amino acid metabolism; Glycine, serine and threonine metabolism|Metabolism; Amino acid metabolism; Valine, leucine and isoleucine biosynthesis|Metabolism; Overview; Biosynthesis of amino acids|Metabolism; Overview; Carbon metabolism	0.0002745	0.000276378	0.000550878	1.00684	+	0.000251999	0.000163439	0.000249514	0.000329044	0.000288411	0.000313382	0.000430131	0.000230259	0.000119319	0.000355425	0.0002804	0.000282677	0.000375449	0.000185962	0.000347701	0.000148209	0.000213517	0.000312401	0.000153024	0.000366015	0.000300151	0.0002071	0.000257656	0.000449347	0.000283339	0.000226426
K01703	1	leuC	3-isopropylmalate/(R)-2-methylmalate dehydratase large subunit	EC:4.2.1.33 4.2.1.35	ko01210|ko00660|ko00290|ko01230	Metabolism; Overview; 2-Oxocarboxylic acid metabolism|Metabolism; Carbohydrate metabolism; C5-Branched dibasic acid metabolism|Metabolism; Amino acid metabolism; Valine, leucine and isoleucine biosynthesis|Metabolism; Overview; Biosynthesis of amino acids	0.000278286	0.000272078	0.000550364	0.977694	-	0.000271517	0.000147589	0.000230496	0.00033964	0.00032034	0.000282737	0.000376778	0.00025248	0.000125035	0.000399947	0.000282614	0.000310257	0.000368987	0.000170226	0.000306276	0.000128115	0.000234486	0.000367706	0.000146235	0.000348056	0.000327434	0.00019788	0.000297187	0.000372354	0.000309363	0.000256836
K11752	0.157213	ribD	diaminohydroxyphosphoribosylaminopyrimidine deaminase / 5-amino-6-(5-phosphoribosylamino)uracil reductase	EC:3.5.4.26 1.1.1.193	ko00740	Metabolism; Metabolism of cofactors and vitamins; Riboflavin metabolism	0.000303009	0.000247285	0.000550294	0.816098	-	0.000329426	0.000207328	0.000271666	0.000334413	0.000351886	0.000338147	0.000343464	0.000328869	0.000160982	0.000443103	0.000267162	0.000259659	0.000263118	0.00011258	0.000248096	0.000136658	0.000218468	0.000351082	9.60572e-05	0.000407744	0.000247747	0.000182681	0.000317063	0.000386127	0.000321864	0.0002431
K03386	0.174853	E1.11.1.15, PRDX, ahpC	peroxiredoxin (alkyl hydroperoxide reductase subunit C)	EC:1.11.1.15	-	-	0.00030083	0.00024943	0.00055026	0.829138	-	0.000364322	0.000258582	0.000328534	0.00030126	0.000339642	0.000395433	0.000272563	0.000359104	0.000137918	0.000341716	0.000267591	0.0002433	0.000294002	0.000143012	0.000274762	0.000174389	0.000216402	0.000331048	7.69402e-05	0.000350861	0.000251021	0.000206781	0.000295281	0.000378661	0.000290256	0.000228065
K03685	0.0885338	rnc, DROSHA, RNT1	ribonuclease III	EC:3.1.26.3	ko03008|ko05205	Genetic Information Processing; Translation; Ribosome biogenesis in eukaryotes|Human Diseases; Cancers; Proteoglycans in cancer	0.000302711	0.000246718	0.00054943	0.815027	-	0.000365007	0.000241515	0.000337595	0.000342974	0.000309507	0.000405071	0.000376902	0.0003035	0.000109927	0.000305895	0.000270406	0.000264239	0.000315654	0.000181339	0.000310322	0.00016962	0.000240309	0.000313443	8.17947e-05	0.000311438	0.000305676	0.000200679	0.000231991	0.000298352	0.000292023	0.000241527
K00341	0.126022	nuoL	NADH-quinone oxidoreductase subunit L	EC:1.6.5.3	ko00190	Metabolism; Energy metabolism; Oxidative phosphorylation	0.000307183	0.000241426	0.000548609	0.785935	-	0.000357316	0.000186555	0.00026378	0.000314069	0.00030366	0.000334656	0.000397651	0.000343257	0.000141475	0.000497784	0.000286615	0.00025938	0.000231853	0.000148685	0.00029104	0.000112838	0.000244636	0.000311682	6.85164e-05	0.00037014	0.000278282	0.000198603	0.000329446	0.00031139	0.000389222	0.000276564
K01090	0.885234	E3.1.3.16	protein phosphatase	EC:3.1.3.16	-	-	0.000277781	0.000270736	0.000548517	0.974637	-	0.000362964	0.000181599	0.000172075	0.000297502	0.000274688	0.000300112	0.000461625	0.000183853	8.42129e-05	0.000335395	0.000312084	0.000367264	0.000367557	0.000214685	0.000344986	0.00013448	0.000222029	0.000411331	9.24684e-05	0.000318468	0.000342891	0.000173903	0.000239797	0.000386231	0.00027145	0.00021281
K00991	0.140955	ispD	2-C-methyl-D-erythritol 4-phosphate cytidylyltransferase	EC:2.7.7.60	ko00900	Metabolism; Metabolism of terpenoids and polyketides; Terpenoid backbone biosynthesis	0.00029881	0.000249471	0.000548281	0.834882	-	0.000321379	0.000213125	0.000250705	0.000317114	0.000277553	0.000373786	0.000358814	0.000330314	0.000102667	0.00035746	0.000394581	0.000288222	0.000279463	0.000189603	0.000281538	0.000153483	0.000221894	0.00032319	8.6834e-05	0.000361878	0.000324753	0.000177719	0.000273246	0.000320051	0.000308215	0.000243947
K03527	0.126022	ispH, lytB	4-hydroxy-3-methylbut-2-enyl diphosphate reductase	EC:1.17.1.2	ko00900	Metabolism; Metabolism of terpenoids and polyketides; Terpenoid backbone biosynthesis	0.000300705	0.000246991	0.000547696	0.821373	-	0.000338991	0.000210056	0.000282597	0.000307478	0.000345245	0.000314148	0.000351752	0.000337797	0.000148468	0.000433097	0.000295344	0.000243489	0.000247473	0.000165428	0.00028745	0.000153659	0.000233262	0.000326783	8.84146e-05	0.000328073	0.000273304	0.000180939	0.000337072	0.000342034	0.00031656	0.00023512
K02484	0.885234	K02484	two-component system, OmpR family, sensor kinase	EC:2.7.13.3	-	-	0.000283706	0.000263167	0.000546873	0.927603	-	0.000313868	0.000142384	0.000301716	0.000324836	0.00024542	0.000268937	0.000594981	0.000185191	0.000114581	0.000368333	0.000245731	0.000298499	0.000288013	0.000190366	0.000308967	0.000170514	0.000211854	0.00037928	7.60367e-05	0.000321806	0.000300593	0.000195785	0.000275866	0.00043892	0.000325666	0.000219443
K00942	0.236584	E2.7.4.8, gmk	guanylate kinase	EC:2.7.4.8	ko00230	Metabolism; Nucleotide metabolism; Purine metabolism	0.000296366	0.000249757	0.000546123	0.84273	-	0.000393083	0.000221072	0.000283208	0.000327157	0.000287588	0.000409146	0.000366454	0.000276296	0.000113228	0.000309042	0.000302499	0.000267619	0.000328734	0.000210399	0.000326268	0.00015595	0.000236088	0.000318813	0.000110709	0.000303494	0.000304966	0.000185102	0.000229821	0.000286735	0.000237298	0.000226817
K16785	0.665006	ecfT	energy-coupling factor transport system permease protein	-	ko02010	Environmental Information Processing; Membrane transport; ABC transporters	0.000257572	0.000288039	0.000545611	1.11829	+	0.000211805	0.000217961	0.000273032	0.000276247	0.000203876	0.000287389	0.00046991	0.000194878	4.1126e-05	0.000170942	0.000355283	0.000388411	0.000434955	0.000288088	0.000386337	0.000395687	0.000273201	0.0003753	0.000144097	0.000204898	0.000411516	0.000192441	0.000148066	0.000201883	0.000406265	0.000303873
K03147	0.470486	thiC	phosphomethylpyrimidine synthase	EC:4.1.99.17	ko00730	Metabolism; Metabolism of cofactors and vitamins; Thiamine metabolism	0.000293029	0.000252537	0.000545566	0.861818	-	0.000313813	0.000141398	0.000285883	0.00036843	0.000320426	0.000266345	0.000409241	0.000242141	0.00019446	0.000556415	0.000210746	0.000207046	0.000255578	0.000125468	0.000324127	0.000136359	0.000259531	0.000272388	0.000111171	0.000396637	0.000179684	0.000223503	0.000408159	0.000337842	0.00050757	0.000240525
K11085	0.053098	msbA	ATP-binding cassette, subfamily B, bacterial MsbA	EC:3.6.3.-	ko02010	Environmental Information Processing; Membrane transport; ABC transporters	0.000300976	0.000244247	0.000545223	0.811519	-	0.000287326	0.000229571	0.000323412	0.000327813	0.000380836	0.000374361	0.000269114	0.000373878	0.00013634	0.000338703	0.000309239	0.000261113	0.000303914	0.000151932	0.000244902	0.000198039	0.00020037	0.000308917	8.01934e-05	0.000366539	0.000266085	0.000216148	0.000299623	0.000294307	0.000286041	0.000248611
K07486	1	K07486	-	-	-	-	0.000265603	0.000279292	0.000544895	1.05154	+	0.000259445	8.06027e-05	0.000360591	0.000555023	0.000226657	0.000232573	9.49816e-05	0.000253526	0.000331955	0.000418624	0.000169928	0.000203335	0.00049724	0.000106331	0.000452829	0.000203946	0.000286379	0.00021317	0.000107152	0.000258987	0.000174658	0.000665438	0.000249047	0.000136322	0.000534892	0.000275565
K07098	0.060602	K07098	-	-	-	-	0.000304369	0.000240425	0.000544793	0.789911	-	0.000345967	0.000227946	0.000261201	0.000316647	0.000303032	0.000385387	0.000376237	0.000348121	9.47001e-05	0.000345889	0.000381141	0.00026616	0.000288158	0.000163764	0.000264014	0.000127122	0.000210728	0.0003251	8.23369e-05	0.000346742	0.000318684	0.000163376	0.00025753	0.00033754	0.000273123	0.000244434
K01657	0.83986	trpE	anthranilate synthase component I	EC:4.1.3.27	ko00400|ko01230	Metabolism; Amino acid metabolism; Phenylalanine, tyrosine and tryptophan biosynthesis|Metabolism; Overview; Biosynthesis of amino acids	0.00027927	0.000265205	0.000544475	0.949638	-	0.000236974	0.000150699	0.000250624	0.000314728	0.000328672	0.000256482	0.000479822	0.00021599	0.000148472	0.000386597	0.000262148	0.000320029	0.000402042	0.000176347	0.000300124	0.000136484	0.000239735	0.000332903	0.000142306	0.00031375	0.000316681	0.000202792	0.000277131	0.000342164	0.000298813	0.000248948
K03530	0.0303828	hupB	DNA-binding protein HU-beta	-	-	-	0.000315489	0.000228112	0.0005436	0.723042	-	0.000462572	0.000334081	0.000321338	0.000306684	0.000313995	0.000434331	0.000392707	0.000351627	0.000113697	0.000198702	0.000357965	0.000198167	0.000277807	0.000165615	0.000308617	0.000132127	0.000192416	0.000396553	6.62112e-05	0.00028131	0.000333167	0.000204442	0.00019331	0.000185766	0.000176218	0.000209547
K02072	0.97697	metI	D-methionine transport system permease protein	-	ko02010	Environmental Information Processing; Membrane transport; ABC transporters	0.000269573	0.000273878	0.00054345	1.01597	+	0.000276097	0.000166374	0.000233602	0.000318738	0.000248896	0.00027206	0.000406685	0.000233063	0.000107732	0.000373469	0.000280089	0.000318072	0.000354671	0.000214454	0.000332978	0.000165292	0.000247214	0.000345702	0.000159058	0.000334487	0.000309887	0.000203327	0.000264495	0.000354964	0.000310114	0.000250806
K02471	0.750832	yddA	putative ATP-binding cassette transporter	-	ko02010	Environmental Information Processing; Membrane transport; ABC transporters	0.000286056	0.000257082	0.000543138	0.898714	-	0.000335673	0.000112961	0.000239606	0.000399374	0.000437394	0.000245562	0.000295781	0.000289526	0.00019347	0.000579007	0.000101003	0.000203308	0.000313105	7.4049e-05	0.000302493	7.3141e-05	0.000254133	0.00025917	0.000131235	0.000504927	0.000175891	0.000194235	0.000360911	0.000441693	0.000305177	0.000239139
K01092	0.795012	E3.1.3.25, IMPA, suhB	myo-inositol-1(or 4)-monophosphatase	EC:3.1.3.25	ko00521|ko04070|ko00562	Metabolism; Biosynthesis of other secondary metabolites; Streptomycin biosynthesis|Environmental Information Processing; Signal transduction; Phosphatidylinositol signaling system|Metabolism; Carbohydrate metabolism; Inositol phosphate metabolism	0.00028085	0.000261936	0.000542786	0.932654	-	0.000323653	0.000144163	0.000269455	0.000389042	0.000334501	0.000238937	0.000322878	0.000225689	0.000181858	0.000567125	0.000153951	0.000218947	0.000293746	0.000137103	0.000312293	0.000103407	0.000267048	0.000283132	0.000148924	0.00040208	0.000173703	0.000233047	0.000381036	0.000407713	0.000437567	0.000201244
K01187	0.0193733	malZ	alpha-glucosidase	EC:3.2.1.20	ko00500|ko00052	Metabolism; Carbohydrate metabolism; Starch and sucrose metabolism|Metabolism; Carbohydrate metabolism; Galactose metabolism	0.000337826	0.000204552	0.000542378	0.605494	-	0.000430663	0.000270096	0.000268609	0.000261999	0.000307601	0.000625234	0.00027576	0.000463298	0.00011946	0.000246477	0.000510503	0.000274214	0.000210066	0.000146375	0.000144689	0.000142976	0.000194466	0.000301533	1.77429e-05	0.000345638	0.000319935	0.00020328	0.000222815	0.000205107	0.00021981	0.000256607
K07552	0.795012	bcr	MFS transporter, DHA1 family, bicyclomycin/chloramphenicol resistance protein	-	-	-	0.000264231	0.000278117	0.000542348	1.05255	+	0.000265149	0.000133771	0.000226306	0.000331615	0.000283166	0.000257437	0.000398593	0.000189339	0.000129825	0.00043754	0.000190128	0.000327902	0.000378682	0.000168308	0.000299987	0.000107036	0.000194299	0.000349802	0.000108234	0.000462347	0.000277733	0.000218565	0.000327228	0.000445183	0.000299409	0.000301322
K01772	0.83986	hemH, FECH	ferrochelatase	EC:4.99.1.1	ko00860	Metabolism; Metabolism of cofactors and vitamins; Porphyrin and chlorophyll metabolism	0.000283923	0.000258324	0.000542247	0.909841	-	0.000306248	0.000192754	0.000271446	0.000284811	0.000279616	0.000310431	0.000477974	0.000201621	0.00012227	0.000414129	0.000259426	0.000286345	0.000308367	0.00017805	0.000301842	0.000132807	0.00022069	0.000303256	0.000107605	0.000343308	0.000308659	0.00020983	0.000282474	0.000403002	0.000299573	0.000209905
K06199	0.58336	crcB	-	-	-	-	0.000284152	0.00025805	0.000542202	0.90814	-	0.000388767	0.000176215	0.000215988	0.000344248	0.000249651	0.000315524	0.00039738	0.000300292	9.01284e-05	0.000358967	0.000277257	0.000295407	0.000309814	0.000152601	0.000343838	0.000120022	0.000226723	0.000345501	7.90213e-05	0.000366748	0.000293726	0.000181251	0.000256851	0.000420504	0.000300345	0.000223313
K03629	0.370844	recF	DNA replication and repair protein RecF	-	ko03440	Genetic Information Processing; Replication and repair; Homologous recombination	0.000282294	0.000259619	0.000541913	0.919675	-	0.000341801	0.000257074	0.000250217	0.000285832	0.000256831	0.000442189	0.000400484	0.000277874	6.53606e-05	0.000230997	0.000315785	0.000263087	0.000358431	0.000235551	0.000328341	0.000231022	0.000229511	0.000349429	9.13478e-05	0.000240566	0.000355219	0.000182199	0.00023807	0.00027574	0.000240451	0.000209702
K06173	0.340779	truA, PUS1	tRNA pseudouridine38-40 synthase	EC:5.4.99.12	-	-	0.000287088	0.000254225	0.000541313	0.88553	-	0.000316095	0.000223815	0.000288635	0.000297951	0.000275576	0.000348838	0.000380743	0.000288935	0.000110903	0.000335362	0.000305071	0.000273134	0.000327104	0.000175761	0.000278586	0.000168059	0.000210477	0.000321476	0.000101154	0.000336915	0.000307477	0.000219858	0.00027057	0.000333263	0.000294519	0.000255107
K02952	0.312321	RP-S13, rpsM	small subunit ribosomal protein S13	-	ko03010	Genetic Information Processing; Translation; Ribosome	0.000288437	0.000252782	0.000541218	0.876385	-	0.0003552	0.000252529	0.000253865	0.000306732	0.000295885	0.000402946	0.000348151	0.000317001	9.30882e-05	0.000287349	0.000280422	0.000268073	0.000300305	0.000185857	0.000279197	0.000180179	0.000224394	0.000337709	0.000106812	0.000319376	0.000305493	0.000193635	0.000271061	0.000329364	0.0002656	0.000244274
K01159	0.214494	ruvC	crossover junction endodeoxyribonuclease RuvC	EC:3.1.22.4	ko03440	Genetic Information Processing; Replication and repair; Homologous recombination	0.000300277	0.000240574	0.00054085	0.801173	-	0.000311296	0.000217343	0.000244211	0.000310592	0.000311733	0.000360686	0.00043427	0.000293893	0.000131824	0.000474313	0.000242109	0.000271049	0.000261696	0.000118966	0.00020017	0.000118364	0.000215082	0.000341615	7.72015e-05	0.000383538	0.000255365	0.000171107	0.000365815	0.000377965	0.000328538	0.000233877
K03625	0.0689643	nusB	N utilization substance protein B	-	-	-	0.000295512	0.00024304	0.000538553	0.822437	-	0.0003732	0.000263489	0.000254641	0.000321796	0.000291523	0.000398629	0.000364668	0.000331154	0.000111035	0.000314016	0.000280243	0.000241754	0.0002789	0.000192648	0.00029253	0.000161642	0.000231774	0.000314287	0.000114903	0.000315435	0.000291198	0.000203529	0.0002501	0.000269537	0.000263981	0.000196674
K03980	0.930987	murJ, mviN	putative peptidoglycan lipid II flippase	-	ko00550	Metabolism; Glycan biosynthesis and metabolism; Peptidoglycan biosynthesis	0.000268661	0.000269623	0.000538284	1.00358	+	0.000344026	0.000136281	0.000272965	0.000297397	0.000336634	0.000317495	0.000291352	0.000228992	0.000134398	0.000419518	0.00020026	0.000244618	0.000309897	0.000148882	0.000412383	0.000154416	0.000225684	0.000273287	0.000110534	0.000329281	0.000205374	0.00022582	0.000375015	0.000464905	0.00031041	0.000198911
K07058	0.470486	K07058	-	-	-	-	0.000283234	0.000253727	0.000536961	0.89582	-	0.000340518	0.000214989	0.00025801	0.00032389	0.000315231	0.000338302	0.000291198	0.000299812	0.000131333	0.000411174	0.000249003	0.000225347	0.000327942	0.000157315	0.000361998	0.000166049	0.000271332	0.000266448	0.000129216	0.000339831	0.000200293	0.000221821	0.000275837	0.000326638	0.000269859	0.000196283
K01840	0.112351	manB	phosphomannomutase	EC:5.4.2.8	ko00520|ko00051	Metabolism; Carbohydrate metabolism; Amino sugar and nucleotide sugar metabolism|Metabolism; Carbohydrate metabolism; Fructose and mannose metabolism	0.000291	0.000245528	0.000536528	0.843739	-	0.000384893	0.000204132	0.000204813	0.000218299	0.000330048	0.000343107	0.000400785	0.000340391	9.51932e-05	0.000357614	0.000357073	0.000255651	0.000239558	0.000177918	0.000239561	0.000189268	0.000243228	0.000335351	5.72986e-05	0.000275596	0.000326348	0.00018846	0.000323624	0.000350126	0.000307683	0.000216168
K01591	0.312321	pyrF	orotidine-5'-phosphate decarboxylase	EC:4.1.1.23	ko00240	Metabolism; Nucleotide metabolism; Pyrimidine metabolism	0.000284714	0.000251503	0.000536216	0.883353	-	0.000337447	0.000214595	0.000276768	0.000317915	0.000280537	0.000326366	0.000350031	0.000297253	0.000114524	0.000324602	0.000313702	0.000262826	0.000328792	0.000175389	0.000290598	0.0001736	0.000255453	0.000344656	0.000111208	0.000326387	0.000305908	0.000194902	0.000228786	0.000282354	0.000302094	0.000217236
K15634	0.707454	gpmB	probable phosphoglycerate mutase	EC:5.4.2.12	ko01200|ko01230|ko00680|ko00260|ko00010	Metabolism; Overview; Carbon metabolism|Metabolism; Overview; Biosynthesis of amino acids|Metabolism; Energy metabolism; Methane metabolism|Metabolism; Amino acid metabolism; Glycine, serine and threonine metabolism|Metabolism; Carbohydrate metabolism; Glycolysis / Gluconeogenesis	0.000259238	0.000276899	0.000536137	1.06812	+	0.000274362	0.000196969	0.000184554	0.000289965	0.000249418	0.000319722	0.000360435	0.000219391	8.99449e-05	0.000323472	0.000311095	0.000291531	0.000330755	0.000287157	0.000428947	0.0001775	0.000211831	0.000368077	0.000106856	0.000273346	0.000336285	0.000207582	0.000287775	0.00030667	0.000283114	0.000231489
K02867	0.0998774	RP-L11, MRPL11, rplK	large subunit ribosomal protein L11	-	ko03010	Genetic Information Processing; Translation; Ribosome	0.000295807	0.000239972	0.000535778	0.811245	-	0.00036273	0.000267317	0.000285459	0.000346729	0.000289142	0.00043426	0.0003106	0.000331604	9.86371e-05	0.000295485	0.0002762	0.000251518	0.000328163	0.000163859	0.000311815	0.000174172	0.000203322	0.000316064	0.000110676	0.000286406	0.000277979	0.000184263	0.000246471	0.00027647	0.000236207	0.00022087
K11928	0.795012	putP	sodium/proline symporter	-	-	-	0.000275408	0.000258507	0.000533915	0.938633	-	0.000274956	0.000135655	0.000232694	0.000367446	0.000359962	0.000273392	0.000246166	0.000253247	0.000119084	0.00060294	0.000175654	0.000263697	0.00032414	0.000146272	0.000323608	0.000111093	0.000237185	0.000261365	9.72486e-05	0.000364759	0.000172608	0.000203144	0.000397837	0.000462825	0.000329655	0.000205339
K03469	0.126022	rnhA, RNASEH1	ribonuclease HI	EC:3.1.26.4	ko03030	Genetic Information Processing; Replication and repair; DNA replication	0.000297791	0.000235676	0.000533467	0.791414	-	0.000529053	0.000232506	0.000292304	0.000284625	0.000296878	0.000342492	0.000351082	0.000281858	0.000122313	0.000343508	0.00024863	0.000248244	0.000260518	0.000137235	0.00039079	0.000149412	0.000207182	0.000282406	5.8106e-05	0.000284036	0.000247132	0.00018926	0.000288056	0.000333977	0.000243549	0.000209183
K00053	0.83986	ilvC	ketol-acid reductoisomerase	EC:1.1.1.86	ko00290|ko01230|ko01210|ko00770	Metabolism; Amino acid metabolism; Valine, leucine and isoleucine biosynthesis|Metabolism; Overview; Biosynthesis of amino acids|Metabolism; Overview; 2-Oxocarboxylic acid metabolism|Metabolism; Metabolism of cofactors and vitamins; Pantothenate and CoA biosynthesis	0.000271648	0.000261723	0.000533371	0.963466	-	0.000257455	0.000148328	0.000247365	0.000332974	0.000335828	0.000282104	0.000378579	0.000230414	0.000121391	0.000404719	0.000254696	0.000265917	0.000330743	0.000195177	0.000289512	0.000125144	0.000216767	0.000308617	0.000127463	0.000315732	0.00030119	0.00018601	0.000303972	0.000440353	0.000300451	0.000249044
K02990	0.214494	RP-S6, MRPS6, rpsF	small subunit ribosomal protein S6	-	ko03010	Genetic Information Processing; Translation; Ribosome	0.000284105	0.000249083	0.000533189	0.876728	-	0.000348522	0.000220198	0.000265797	0.00031981	0.000291701	0.000342783	0.000346105	0.000286443	0.000103402	0.000306653	0.000280057	0.000297795	0.000282866	0.000195292	0.000290988	0.000149459	0.000220396	0.000324468	0.000121168	0.000280963	0.000345247	0.00017681	0.00028576	0.000315579	0.000267783	0.000218597
K02876	0.236584	RP-L15, MRPL15, rplO	large subunit ribosomal protein L15	-	ko03010	Genetic Information Processing; Translation; Ribosome	0.000289176	0.000243729	0.000532905	0.842838	-	0.000361174	0.000261042	0.000286727	0.000301916	0.000273021	0.00040013	0.000373378	0.000313563	9.31022e-05	0.000272172	0.000264938	0.000268953	0.000324474	0.000193523	0.000300129	0.000167335	0.000217403	0.000346421	0.000107056	0.000296788	0.000339699	0.000177044	0.000182702	0.000272171	0.000256715	0.000244144
K11927	0.54437	rhlE	ATP-dependent RNA helicase RhlE	EC:3.6.4.13	ko03018	Genetic Information Processing; Folding, sorting and degradation; RNA degradation	0.000285091	0.000247066	0.000532156	0.866621	-	0.000304142	0.000152179	0.000408336	0.000402798	0.000280218	0.000249448	0.000346424	0.000224834	0.000180956	0.000477346	0.000165991	0.000228416	0.000363959	9.5358e-05	0.000288168	0.000102659	0.000232603	0.000291699	0.000116166	0.000482231	0.000177457	0.000253734	0.000262772	0.000297981	0.000315862	0.000240554
K02890	0.126022	RP-L22, MRPL22, rplV	large subunit ribosomal protein L22	-	ko03010	Genetic Information Processing; Translation; Ribosome	0.000293095	0.000238504	0.000531599	0.813742	-	0.00035087	0.000277451	0.000304053	0.000318872	0.000276682	0.000395988	0.000360536	0.000316792	9.46854e-05	0.000258314	0.000295413	0.000267484	0.000305074	0.000169276	0.000283	0.00014181	0.000214268	0.000361198	8.84412e-05	0.000284008	0.0003139	0.000205279	0.000213747	0.000282042	0.000262329	0.000232332
K03569	0.0350891	mreB	rod shape-determining protein MreB and related proteins	-	-	-	0.000303102	0.000227935	0.000531037	0.752006	-	0.000321214	0.00023482	0.000290226	0.000286479	0.000334423	0.000388102	0.000290093	0.000403566	0.000121444	0.00029872	0.000366139	0.000302003	0.000297298	0.000146882	0.00021496	0.000157473	0.00019714	0.000292174	7.03337e-05	0.000340784	0.000315318	0.000199379	0.000265808	0.000237668	0.000314057	0.000265224
K06966	0.157213	K06966	-	-	-	-	0.000295295	0.00023531	0.000530606	0.796864	-	0.000366971	0.000240033	0.000301481	0.000256992	0.000291084	0.000359095	0.000376495	0.00034525	0.000137446	0.000331507	0.000273438	0.000263754	0.000267068	0.000154117	0.000278233	0.000120631	0.000216582	0.000317751	5.87455e-05	0.00036936	0.000292219	0.000171913	0.000281994	0.000295109	0.000272105	0.000254778
K03763	0.58336	DPO3A2, polC	DNA polymerase III subunit alpha, Gram-positive type	EC:2.7.7.7	ko00230|ko03030|ko03440|ko00240|ko03430	Metabolism; Nucleotide metabolism; Purine metabolism|Genetic Information Processing; Replication and repair; DNA replication|Genetic Information Processing; Replication and repair; Homologous recombination|Metabolism; Nucleotide metabolism; Pyrimidine metabolism|Genetic Information Processing; Replication and repair; Mismatch repair	0.000250479	0.00028004	0.000530518	1.11802	+	0.000309401	0.000229124	0.000225485	0.000337733	0.00019049	0.000383519	0.000229165	0.000237953	4.52607e-05	0.000185788	0.000311518	0.000320307	0.000473469	0.00028272	0.000404226	0.000215317	0.000294075	0.000331202	0.000275826	0.000207432	0.000389527	0.000243708	0.000119297	0.000123679	0.000215935	0.000255132
K00954	0.112351	E2.7.7.3A, coaD, kdtB	pantetheine-phosphate adenylyltransferase	EC:2.7.7.3	ko00770	Metabolism; Metabolism of cofactors and vitamins; Pantothenate and CoA biosynthesis	0.000289956	0.000239797	0.000529753	0.827012	-	0.000342268	0.000208938	0.000278797	0.000312987	0.000308171	0.000335199	0.000365784	0.000296386	0.00012892	0.00038032	0.00027336	0.000248337	0.000275941	0.000160035	0.000272536	0.000141559	0.000221417	0.000333659	8.81421e-05	0.000348102	0.00026567	0.000180734	0.000264107	0.000325659	0.000296747	0.000208663
K03439	0.260236	trmB, METTL1	tRNA (guanine-N7-)-methyltransferase	EC:2.1.1.33	-	-	0.000281897	0.000247191	0.000529088	0.876886	-	0.000348483	0.000222869	0.000273258	0.000327725	0.00030141	0.000381679	0.000336262	0.000280145	0.000113985	0.000311446	0.000254829	0.00023067	0.00033085	0.000158121	0.000313241	0.000171243	0.000219879	0.000333012	0.000116232	0.000298911	0.000288351	0.000195475	0.000243291	0.000297691	0.000250011	0.000208655
K03584	0.174853	recO	DNA repair protein RecO (recombination protein O)	-	ko03440	Genetic Information Processing; Replication and repair; Homologous recombination	0.00028624	0.000242039	0.000528278	0.84558	-	0.000363774	0.000204099	0.000268457	0.000352439	0.000305051	0.000381313	0.000350419	0.000302453	0.000115327	0.000291675	0.000271298	0.000228571	0.000301834	0.000157527	0.000269937	0.000136008	0.000214405	0.000307462	0.00010104	0.000344109	0.000277937	0.000183498	0.000259438	0.000351268	0.000287762	0.000211123
K01056	0.260236	PTH1, pth, spoVC	peptidyl-tRNA hydrolase, PTH1 family	EC:3.1.1.29	-	-	0.000285966	0.000242298	0.000528265	0.847297	-	0.000359862	0.00024221	0.000287441	0.000300903	0.000267845	0.000398892	0.000342856	0.00030417	0.000103059	0.000280424	0.00028343	0.000260504	0.000327558	0.000181001	0.000293942	0.0001576	0.000220131	0.000323353	8.61167e-05	0.000300469	0.00029143	0.000187594	0.000244013	0.000294371	0.000283754	0.00020909
K02860	0.340779	rimM	16S rRNA processing protein RimM	-	-	-	0.000280709	0.000246839	0.000527547	0.879341	-	0.000321727	0.000204909	0.000269362	0.000300086	0.000308402	0.00035805	0.000321825	0.000294129	0.000109497	0.000336331	0.000286828	0.000257357	0.000317122	0.000155578	0.000278978	0.000144544	0.000207896	0.000332965	9.52382e-05	0.000369243	0.000296603	0.000194223	0.0002614	0.000308275	0.000280382	0.000217543
K02109	0.402504	ATPF0B, atpF	F-type H+-transporting ATPase subunit b	-	ko00195|ko00190	Metabolism; Energy metabolism; Photosynthesis|Metabolism; Energy metabolism; Oxidative phosphorylation	0.000281918	0.000245599	0.000527517	0.871171	-	0.000307073	0.000213161	0.000287711	0.000317483	0.000288231	0.000348434	0.000412723	0.000263286	0.000106633	0.000303139	0.000247128	0.000288014	0.00029955	0.000169032	0.000272714	0.000134545	0.00018264	0.000348116	0.000111403	0.000341732	0.000323141	0.000183093	0.000286557	0.000294662	0.000264801	0.000242101
K02520	0.214494	infC, MTIF3	translation initiation factor IF-3	-	-	-	0.000287285	0.000238415	0.0005257	0.829892	-	0.000349903	0.000257225	0.00028514	0.000336917	0.000292972	0.000420002	0.000359789	0.000287302	8.75074e-05	0.00027117	0.000253543	0.000245948	0.000299283	0.000194246	0.000300301	0.000153837	0.000214071	0.000316394	0.000100238	0.000320193	0.000298458	0.000175459	0.000228358	0.000260146	0.000251124	0.000213316
K01176	0.795012	E3.2.1.1, amyA, malS	alpha-amylase	EC:3.2.1.1	ko04973|ko00500	Organismal Systems; Digestive system; Carbohydrate digestion and absorption|Metabolism; Carbohydrate metabolism; Starch and sucrose metabolism	0.000254673	0.000270857	0.00052553	1.06354	+	0.000287483	0.00021369	0.000197499	0.000269217	0.000210669	0.000373441	0.000337378	0.000255608	5.60324e-05	0.000219334	0.000355945	0.000279783	0.000433359	0.000274368	0.000371354	0.000200463	0.00028158	0.000305975	0.000244459	0.000248907	0.000361107	0.000229083	0.000155312	0.000144311	0.000288511	0.000259848
K00240	0.140955	sdhB, frdB	succinate dehydrogenase / fumarate reductase, iron-sulfur subunit	EC:1.3.5.1 1.3.5.4	ko00650|ko00720|ko01200|ko00190|ko00020	Metabolism; Carbohydrate metabolism; Butanoate metabolism|Metabolism; Energy metabolism; Carbon fixation pathways in prokaryotes|Metabolism; Overview; Carbon metabolism|Metabolism; Energy metabolism; Oxidative phosphorylation|Metabolism; Carbohydrate metabolism; Citrate cycle (TCA cycle)	0.000291621	0.000233739	0.00052536	0.801515	-	0.000339319	0.000204147	0.00024367	0.000297129	0.000307166	0.000290125	0.000359153	0.000323544	0.000137002	0.000325116	0.00036851	0.000304575	0.000245378	0.000161099	0.000217961	0.000121269	0.000203057	0.000375565	5.50524e-05	0.000331169	0.00032592	0.00018467	0.00029137	0.000292357	0.000278405	0.000263117
K02959	0.174853	RP-S16, MRPS16, rpsP	small subunit ribosomal protein S16	-	ko03010	Genetic Information Processing; Translation; Ribosome	0.000285907	0.000239379	0.000525286	0.837259	-	0.000353286	0.000231245	0.000259826	0.000310762	0.000305755	0.000387544	0.000325893	0.000300202	0.000121733	0.000322728	0.000264889	0.000247025	0.000270263	0.000191845	0.000266558	0.000156851	0.000211336	0.000316702	9.86038e-05	0.000313992	0.000261073	0.000193904	0.000266607	0.000324809	0.000238562	0.000194722
K01129	0.0782522	dgt	dGTPase	EC:3.1.5.1	ko00230	Metabolism; Nucleotide metabolism; Purine metabolism	0.000290681	0.000232819	0.0005235	0.800944	-	0.00034379	0.000196279	0.00028064	0.000273032	0.000319282	0.000353806	0.000379364	0.000320613	0.000121269	0.000327214	0.000331771	0.000241109	0.000287047	0.000174222	0.000213495	0.00010567	0.000216582	0.000322756	6.81526e-05	0.000350944	0.000304097	0.00019081	0.000266046	0.000294004	0.000288049	0.000240434
K00760	0.260236	hprT, hpt, HPRT1	hypoxanthine phosphoribosyltransferase	EC:2.4.2.8	ko00230|ko00983	Metabolism; Nucleotide metabolism; Purine metabolism|Metabolism; Xenobiotics biodegradation and metabolism; Drug metabolism - other enzymes	0.0002801	0.00024207	0.00052217	0.864227	-	0.000327717	0.000219737	0.000240291	0.00033464	0.000250191	0.000380898	0.000427166	0.000273332	8.83162e-05	0.00031718	0.00026434	0.000237394	0.000249149	0.00020606	0.000289973	0.000143586	0.000208794	0.000313103	9.80183e-05	0.000324977	0.000302591	0.000177819	0.000287143	0.000303626	0.000289891	0.000245361
K00849	0.54437	galK	galactokinase	EC:2.7.1.6	ko00520|ko00052	Metabolism; Carbohydrate metabolism; Amino sugar and nucleotide sugar metabolism|Metabolism; Carbohydrate metabolism; Galactose metabolism	0.000268685	0.000253308	0.000521992	0.942768	-	0.000380628	0.000196567	0.000227283	0.000235007	0.000259727	0.000331914	0.000316289	0.00031197	8.27916e-05	0.000310408	0.000330671	0.000240964	0.00026042	0.000195057	0.000336297	0.000174686	0.000219516	0.000321849	9.09127e-05	0.000276052	0.000303398	0.000183464	0.000306444	0.000371594	0.000274142	0.000183283
K02114	0.285476	ATPF1E, atpC	F-type H+-transporting ATPase subunit epsilon	-	ko00195|ko00190	Metabolism; Energy metabolism; Photosynthesis|Metabolism; Energy metabolism; Oxidative phosphorylation	0.000278791	0.000243034	0.000521825	0.871744	-	0.000308864	0.000202828	0.000233175	0.000311577	0.000292786	0.000339769	0.000361693	0.000295182	0.000124764	0.000335196	0.00023529	0.000304369	0.000289475	0.000182086	0.000248944	0.00011717	0.000229045	0.000352559	0.000111236	0.000341062	0.000298152	0.000191942	0.000240393	0.000314349	0.000307393	0.000237777
K13292	0.0262294	lgt, umpA	phosphatidylglycerol:prolipoprotein diacylglycerol transferase	EC:2.-.-.-	-	-	0.000289262	0.000231371	0.000520633	0.799867	-	0.000352018	0.000274077	0.00027713	0.000311538	0.000255435	0.000371064	0.00034047	0.000318989	0.000107248	0.000316019	0.000297926	0.00024923	0.000287207	0.000172948	0.000268936	0.000173465	0.00020455	0.000288885	9.12461e-05	0.000312676	0.000265005	0.000171857	0.000270154	0.000269525	0.0002781	0.000210172
K03589	0.58336	ftsQ	cell division protein FtsQ	-	ko04112	Cellular Processes; Cell growth and death; Cell cycle - Caulobacter	0.000274835	0.000245538	0.000520373	0.893401	-	0.000324326	0.00020586	0.000294907	0.000297603	0.00025778	0.0003225	0.000363674	0.000287895	0.000108634	0.000313272	0.000270995	0.000250576	0.000326113	0.000159405	0.000324606	0.000139568	0.0002203	0.000333573	0.000117285	0.000320318	0.000292853	0.000188679	0.000231972	0.000291787	0.000268198	0.000230052
K13038	0.053098	coaBC, dfp	phosphopantothenoylcysteine decarboxylase / phosphopantothenate--cysteine ligase	EC:4.1.1.36 6.3.2.5	ko00770	Metabolism; Metabolism of cofactors and vitamins; Pantothenate and CoA biosynthesis	0.000286237	0.000233538	0.000519775	0.815889	-	0.000325523	0.000217887	0.000276937	0.000271476	0.000324653	0.000331913	0.000379951	0.000308591	0.000104022	0.000325278	0.000306724	0.000261892	0.000274445	0.000162076	0.000245702	0.000159877	0.000222656	0.000296721	7.78688e-05	0.000324673	0.000260958	0.000178259	0.000281822	0.000317394	0.000289235	0.000203273
K03648	0.140955	UNG, UDG	uracil-DNA glycosylase	EC:3.2.2.27	ko03410|ko05340	Genetic Information Processing; Replication and repair; Base excision repair|Human Diseases; Immune diseases; Primary immunodeficiency	0.000285455	0.000233911	0.000519365	0.819432	-	0.000388044	0.000256156	0.000257985	0.000302825	0.000283133	0.000397895	0.000355784	0.000298944	9.24192e-05	0.000301265	0.000289694	0.000201309	0.000275809	0.000153204	0.000268794	0.000149913	0.00021768	0.000317265	7.19253e-05	0.000300992	0.000268388	0.000181086	0.000277881	0.000323991	0.000244599	0.0001823
K09748	0.060602	rimP	ribosome maturation factor RimP	-	-	-	0.000280992	0.000237951	0.000518943	0.846824	-	0.000351827	0.000218554	0.000289677	0.000312783	0.000296286	0.000346314	0.000371266	0.000287781	0.000103868	0.000280754	0.000292456	0.000220337	0.00028235	0.000198241	0.000287673	0.000146197	0.000254505	0.000323761	9.9018e-05	0.000285704	0.00029166	0.000181145	0.00024954	0.000255613	0.000258966	0.000227815
K01589	0.623605	purK	5-(carboxyamino)imidazole ribonucleotide synthase	EC:6.3.4.18	ko00230	Metabolism; Nucleotide metabolism; Purine metabolism	0.00025478	0.000264098	0.000518879	1.03657	+	0.00030224	0.000124586	0.000183724	0.000352931	0.000281425	0.000268969	0.00035626	0.000176436	0.000127197	0.000446181	0.000188153	0.000249264	0.000320225	0.000209519	0.000310762	0.000101594	0.000263324	0.00036668	0.000153122	0.000367739	0.00025609	0.00020078	0.000257891	0.000361457	0.000392175	0.000209083
K03892	0.707454	arsR	ArsR family transcriptional regulator	-	-	-	0.000251262	0.000267315	0.000518577	1.06389	+	0.00028636	0.000178627	0.0002462	0.00037228	0.000218389	0.00022038	0.000326434	0.000196523	7.58865e-05	0.000363929	0.000237185	0.000292953	0.000297905	0.000185081	0.000366449	0.000158384	0.000221043	0.000364334	8.29154e-05	0.000328381	0.000305464	0.000154744	0.000285556	0.000457516	0.000337152	0.000206884
K02935	0.0463866	RP-L7, MRPL12, rplL	large subunit ribosomal protein L7/L12	-	ko03010	Genetic Information Processing; Translation; Ribosome	0.000289524	0.000228316	0.00051784	0.788593	-	0.00037551	0.000267597	0.000300767	0.000336845	0.000286445	0.000398493	0.000333962	0.000299385	0.000100347	0.000258295	0.000277064	0.000239576	0.000289552	0.000172997	0.000275934	0.000140996	0.000206692	0.000300063	0.000100641	0.000277746	0.000292958	0.000184796	0.000243196	0.000254224	0.000231612	0.000203255
K03437	0.214494	spoU	RNA methyltransferase, TrmH family	-	-	-	0.00027389	0.000242859	0.000516749	0.886702	-	0.000356829	0.0002034	0.00024556	0.000311061	0.000248544	0.000332419	0.000342996	0.00030645	0.000104343	0.000287341	0.000280908	0.000266829	0.000306856	0.00018596	0.000298556	0.00017865	0.000232227	0.000328105	9.05976e-05	0.000272949	0.000283186	0.000202343	0.000225574	0.000309301	0.000286268	0.000202179
K07456	0.370844	mutS2	DNA mismatch repair protein MutS2	-	ko03430	Genetic Information Processing; Replication and repair; Mismatch repair	0.000274893	0.000241549	0.000516442	0.878701	-	0.000322897	0.000291751	0.000290581	0.000299951	0.000254407	0.000390397	0.000241886	0.000336436	7.14301e-05	0.000155939	0.000393524	0.000249519	0.000324304	0.000234863	0.000315353	0.000323894	0.00024001	0.000329872	0.000102523	0.000195042	0.000334663	0.000205275	0.000162309	0.000130477	0.000270055	0.000273032
K03737	0.126022	por, nifJ	pyruvate-ferredoxin/flavodoxin oxidoreductase	EC:1.2.7.1 1.2.7.-	ko01200|ko00720	Metabolism; Overview; Carbon metabolism|Metabolism; Energy metabolism; Carbon fixation pathways in prokaryotes	0.000293271	0.000222617	0.000515888	0.759082	-	0.000239647	0.000279495	0.00033132	0.000214699	0.000304338	0.000392403	0.000325881	0.000419853	6.91951e-05	5.24069e-05	0.000525198	0.000364818	0.000235683	0.000208329	0.000177757	0.000344743	0.0002045	0.000360446	9.42009e-06	0.000216538	0.00046286	0.000173777	0.000193609	8.37413e-05	0.000325176	0.00038232
K10624	0.060602	RBBP6	E3 ubiquitin-protein ligase RBBP6	EC:6.3.2.19	-	-	0.000172143	0.000343516	0.000515659	1.99552	+	5.33207e-06	0.00010252	0.000139268	0.000103447	0.000125896	1.76056e-05	1.2699e-05	0.000105528	0.000884568	5.88629e-05	0.000218003	0.000291993	9.13293e-05	0.000409275	0.000139752	0.000808198	0.000641274	6.2002e-05	0.000802769	3.98459e-05	0.00027119	0.000278467	0.000296131	0.000281959	0.000127057	0.00042711
K02892	0.174853	RP-L23, MRPL23, rplW	large subunit ribosomal protein L23	-	ko03010	Genetic Information Processing; Translation; Ribosome	0.000279256	0.000236381	0.000515637	0.846469	-	0.000351501	0.00026858	0.00029224	0.000317092	0.000268258	0.000360222	0.000288532	0.000296129	0.000113974	0.000307381	0.00025392	0.00023324	0.000278766	0.000172954	0.000264758	0.000150942	0.000189702	0.000333977	0.000101058	0.000323704	0.000298226	0.000183677	0.000262078	0.000276733	0.00024973	0.000238766
K02954	0.112351	RP-S14, MRPS14, rpsN	small subunit ribosomal protein S14	-	ko03010	Genetic Information Processing; Translation; Ribosome	0.000281821	0.000233382	0.000515203	0.828119	-	0.000347754	0.000214805	0.00027476	0.00033535	0.000277113	0.000340256	0.000307844	0.00030079	0.000132913	0.000330899	0.000247199	0.000272174	0.000284289	0.000151073	0.000255186	0.000130461	0.00021079	0.000308103	9.22419e-05	0.000326	0.000304397	0.000197617	0.00023717	0.000303252	0.000272429	0.000221606
K01626	0.795012	E2.5.1.54, aroF, aroG, aroH	3-deoxy-7-phosphoheptulonate synthase	EC:2.5.1.54	ko01230|ko00400	Metabolism; Overview; Biosynthesis of amino acids|Metabolism; Amino acid metabolism; Phenylalanine, tyrosine and tryptophan biosynthesis	0.000256049	0.000258321	0.00051437	1.00888	+	0.000246059	0.000142549	0.000266793	0.000310519	0.000257486	0.000243892	0.000405766	0.000178318	0.000141592	0.0004061	0.000209228	0.000264286	0.000363319	0.00018064	0.000324013	0.00014656	0.000244434	0.00032896	0.000148355	0.000361053	0.000250915	0.000191457	0.000259642	0.000300509	0.000319031	0.000230424
K01991	0.0782522	ABC-2.OM, wza	polysaccharide export outer membrane protein	-	-	-	0.00029397	0.000219776	0.000513746	0.747616	-	0.000300074	0.000183481	0.000302549	0.000334444	0.000240817	0.000318802	0.000331022	0.000337818	0.00015186	0.00057235	0.000225843	0.000228577	0.00024948	8.6335e-05	0.000271079	8.36198e-05	0.000168416	0.000259133	8.44883e-05	0.000467849	0.000197996	0.000202843	0.000290833	0.000275243	0.000250632	0.000233494
K04561	0.470486	norB	nitric oxide reductase subunit B	EC:1.7.2.5	ko00910	Metabolism; Energy metabolism; Nitrogen metabolism	0.000269719	0.000242835	0.000512554	0.900326	-	0.00028237	0.000139921	0.000223094	0.000362328	0.000312544	0.000258164	0.000277901	0.000251762	0.000119547	0.000568376	0.000214435	0.000226186	0.000288546	0.000115831	0.00024338	7.90619e-05	0.000197654	0.000273533	9.04798e-05	0.000472443	0.000162332	0.000200615	0.000349993	0.000440151	0.000253634	0.000183116
K02994	0.236584	RP-S8, rpsH	small subunit ribosomal protein S8	-	ko03010	Genetic Information Processing; Translation; Ribosome	0.000276341	0.000235702	0.000512043	0.852938	-	0.000360272	0.00026514	0.000242307	0.000316915	0.000263257	0.00038431	0.000329752	0.000284719	0.000105926	0.00026651	0.000266408	0.00023058	0.000299521	0.000204908	0.000271821	0.000185173	0.000191012	0.00031014	0.000109065	0.000268891	0.000309279	0.000194656	0.000211877	0.000272082	0.00025186	0.000222893
K03072	0.750832	secD	preprotein translocase subunit SecD	-	ko03060|ko03070	Genetic Information Processing; Folding, sorting and degradation; Protein export|Environmental Information Processing; Membrane transport; Bacterial secretion system	0.000264927	0.00024711	0.000512037	0.932748	-	0.000319707	0.00017499	0.000236988	0.000313396	0.000298789	0.000216666	0.000353644	0.000239061	0.000137935	0.00044034	0.000195438	0.000252167	0.000315449	0.00014966	0.000261534	0.000148944	0.000216933	0.000310024	8.53675e-05	0.000352168	0.000248327	0.000191692	0.000295158	0.000390064	0.000308106	0.000234042
K14742	0.285476	tsaB	tRNA threonylcarbamoyladenosine biosynthesis protein TsaB	-	-	-	0.000278501	0.000232795	0.000511296	0.835883	-	0.000291003	0.000183127	0.00023758	0.000254873	0.000311212	0.00030704	0.000357103	0.000282928	0.000155646	0.000432814	0.000263063	0.000265626	0.00023637	0.000119712	0.000199491	0.000130939	0.000214562	0.000291273	8.09003e-05	0.000387934	0.000280899	0.000185358	0.000307243	0.000358855	0.000317802	0.000251468
K01785	0.260236	galM, GALM	aldose 1-epimerase	EC:5.1.3.3	ko00010|ko00052	Metabolism; Carbohydrate metabolism; Glycolysis / Gluconeogenesis|Metabolism; Carbohydrate metabolism; Galactose metabolism	0.00027676	0.00023374	0.0005105	0.84456	-	0.00029879	0.000241456	0.000223011	0.000269965	0.000268005	0.000402298	0.000287447	0.000359656	9.62887e-05	0.000229629	0.000405476	0.000239096	0.000300218	0.000199634	0.000257888	0.000155638	0.00025604	0.000311877	0.000106807	0.000287726	0.000323947	0.000176909	0.000204963	0.000223234	0.000250357	0.000228358
K01595	0.623605	ppc	phosphoenolpyruvate carboxylase	EC:4.1.1.31	ko00710|ko01200|ko00680|ko00620|ko00720	Metabolism; Energy metabolism; Carbon fixation in photosynthetic organisms|Metabolism; Overview; Carbon metabolism|Metabolism; Energy metabolism; Methane metabolism|Metabolism; Carbohydrate metabolism; Pyruvate metabolism|Metabolism; Energy metabolism; Carbon fixation pathways in prokaryotes	0.000245797	0.000264643	0.00051044	1.07668	+	0.000231968	0.000136129	0.000227059	0.000358101	0.000270379	0.000286161	0.000350051	0.00018316	0.000153302	0.000381315	0.000168496	0.000203438	0.000402714	0.000131615	0.000323044	0.000118744	0.00027962	0.000278604	0.000182159	0.000374774	0.000188645	0.000244494	0.000266466	0.000384841	0.000352863	0.000230225
K00891	0.260236	E2.7.1.71, aroK, aroL	shikimate kinase	EC:2.7.1.71	ko00400|ko01230	Metabolism; Amino acid metabolism; Phenylalanine, tyrosine and tryptophan biosynthesis|Metabolism; Overview; Biosynthesis of amino acids	0.000279896	0.000230341	0.000510237	0.822951	-	0.000322245	0.000219921	0.000269121	0.000270269	0.000289646	0.000321825	0.00041047	0.00029909	0.000109059	0.000281248	0.000293063	0.000272799	0.000286089	0.000159977	0.000223308	0.000129768	0.000194877	0.000331632	9.17619e-05	0.000324816	0.000338542	0.000163333	0.000242835	0.000277154	0.000269723	0.000242305
K01243	0.236584	mtnN, mtn, pfs	adenosylhomocysteine nucleosidase	EC:3.2.2.9	ko00270|ko01230	Metabolism; Amino acid metabolism; Cysteine and methionine metabolism|Metabolism; Overview; Biosynthesis of amino acids	0.00027438	0.000235778	0.000510157	0.859312	-	0.000319856	0.000223624	0.000246604	0.000281238	0.000267757	0.000282764	0.000385156	0.000294288	0.000106061	0.000351144	0.000313141	0.000220922	0.000259775	0.000167367	0.000251312	0.000135405	0.000259244	0.000336273	0.000108772	0.000298094	0.000302879	0.000177235	0.000257796	0.000275181	0.000287274	0.000227687
K02033	0.54437	ABC.PE.P	peptide/nickel transport system permease protein	-	-	-	0.000249662	0.000260149	0.000509811	1.04201	+	0.000204004	0.00019862	0.000241953	0.00018828	0.000229322	0.000276583	0.000427625	0.000205206	7.45198e-05	0.000231582	0.000334348	0.000383899	0.000331117	0.000275474	0.000277832	0.000216019	0.000223271	0.000346123	6.54399e-05	0.000285372	0.000376334	0.000175205	0.00025107	0.00029853	0.000318467	0.000265291
K01599	1	hemE, UROD	uroporphyrinogen decarboxylase	EC:4.1.1.37	ko00860	Metabolism; Metabolism of cofactors and vitamins; Porphyrin and chlorophyll metabolism	0.000260803	0.000247502	0.000508305	0.949001	-	0.000238791	0.000131973	0.000237407	0.000266982	0.000296415	0.000235017	0.00048354	0.000201838	0.000128985	0.000406506	0.000233619	0.000268558	0.000329221	0.000175841	0.000288791	0.000106126	0.000185979	0.000308282	0.000107585	0.000331731	0.000240818	0.00019295	0.000311453	0.000391247	0.000281257	0.000199139
K09861	0.112351	K09861	-	-	-	-	0.000283507	0.000224063	0.00050757	0.790327	-	0.000374963	0.00022909	0.00028175	0.000310314	0.000271918	0.000347727	0.000381843	0.000273216	0.000110146	0.000319547	0.000251606	0.000249958	0.000303983	0.000176356	0.000286656	0.000109338	0.000195034	0.000318693	9.57376e-05	0.000274733	0.000276303	0.000161008	0.00021339	0.000277523	0.000277689	0.000192525
K02429	0.00725995	fucP	MFS transporter, FHS family, L-fucose permease	-	-	-	0.000306139	0.000200934	0.000507074	0.656349	-	0.000424505	0.000259898	0.000296872	0.000306483	0.00027781	0.000453457	0.000247523	0.000414998	0.000152194	0.000305016	0.000345849	0.000189068	0.000210151	0.000122706	0.000214094	0.000128015	0.000228199	0.000291603	7.15654e-05	0.000305169	0.000195726	0.000188797	0.00024397	0.000211216	0.000231141	0.000195812
K07259	0.126022	dacB	D-alanyl-D-alanine carboxypeptidase / D-alanyl-D-alanine-endopeptidase (penicillin-binding protein 4)	EC:3.4.16.4 3.4.21.-	ko00550	Metabolism; Glycan biosynthesis and metabolism; Peptidoglycan biosynthesis	0.000280339	0.000226694	0.000507033	0.808645	-	0.000362322	0.000179574	0.000251489	0.000254154	0.00026377	0.000354997	0.000343422	0.000323094	0.000123455	0.000378747	0.000311243	0.000217795	0.000253982	0.000124933	0.000237066	0.000129603	0.000234135	0.000300059	6.67189e-05	0.000350001	0.000239641	0.000181095	0.000252297	0.000350803	0.000240148	0.000209178
K03306	0.930987	TC.PIT	-	-	-	-	0.000254362	0.000252609	0.000506971	0.993109	-	0.00029762	0.000115146	0.000228288	0.000336069	0.000266509	0.000212436	0.000406574	0.000199076	0.000106219	0.000450413	0.000196	0.000237994	0.000267836	0.000148562	0.000355387	0.000109277	0.000226736	0.00034033	9.48187e-05	0.00037655	0.000229374	0.000163237	0.000311769	0.000407437	0.000269744	0.000186114
K07029	0.285476	dagK	diacylglycerol kinase (ATP)	EC:2.7.1.107	ko00561|ko00564	Metabolism; Lipid metabolism; Glycerolipid metabolism|Metabolism; Lipid metabolism; Glycerophospholipid metabolism	0.000273788	0.000232375	0.000506163	0.848739	-	0.000391188	0.000247096	0.000199485	0.000214583	0.00019358	0.000368867	0.000426328	0.000281631	6.29087e-05	0.000229967	0.00039318	0.000276648	0.000251119	0.000195584	0.000273539	0.000145235	0.000197855	0.000384515	5.03041e-05	0.000239993	0.000424605	0.000151195	0.000221918	0.000252635	0.000259568	0.000243155
K00786	0.750832	E2.4.-.-	-	-	-	-	0.000265809	0.000240109	0.000505918	0.903316	-	0.000274852	0.000176781	0.00024241	0.000321386	0.000304487	0.000267678	0.000393625	0.000235659	0.000105864	0.000407888	0.000229725	0.000229348	0.000284202	0.000129588	0.000296805	0.000106174	0.000207138	0.000312767	7.6978e-05	0.000372004	0.00027199	0.000131669	0.000294628	0.000397369	0.00029389	0.000181616
K03453	0.0782522	TC.BASS	-	-	-	-	0.00028105	0.000224597	0.000505648	0.799135	-	0.000280534	0.000163767	0.00031826	0.00032488	0.000293454	0.000295114	0.000369928	0.000306885	0.000146732	0.000374974	0.000260007	0.000238071	0.000210539	0.000130782	0.000220836	0.000117721	0.000172345	0.00028241	6.35998e-05	0.000415502	0.000261356	0.000259835	0.000252498	0.000307743	0.000355758	0.000252801
K07173	0.236584	luxS	S-ribosylhomocysteine lyase	EC:4.4.1.21	ko01230|ko00270|ko05111	Metabolism; Overview; Biosynthesis of amino acids|Metabolism; Amino acid metabolism; Cysteine and methionine metabolism|Human Diseases; Infectious diseases; Vibrio cholerae pathogenic cycle	0.000268687	0.000236877	0.000505564	0.881613	-	0.000358414	0.000174305	0.000226476	0.000318539	0.000303981	0.000314007	0.000361169	0.000285176	0.000103334	0.000326818	0.000249638	0.000202382	0.000277437	0.000169561	0.000281697	0.000134232	0.00022924	0.000305007	0.000123363	0.000314129	0.000269844	0.000165581	0.000258135	0.000314304	0.000295837	0.000227948
K04564	0.402504	SOD2	superoxide dismutase, Fe-Mn family	EC:1.15.1.1	ko05016|ko04068|ko04146	Human Diseases; Neurodegenerative diseases; Huntington's disease|Environmental Information Processing; Signal transduction; FoxO signaling pathway|Cellular Processes; Transport and catabolism; Peroxisome	0.000264886	0.00024055	0.000505436	0.908127	-	0.000353574	0.000198862	0.000244939	0.000310357	0.000258407	0.000302305	0.000317849	0.000260809	0.000122169	0.000327086	0.000235851	0.000246422	0.000341486	0.000176108	0.000298563	0.000131071	0.000223864	0.000338744	0.000105915	0.000300261	0.000262863	0.000191852	0.000213887	0.000301985	0.000251277	0.00018098
K00052	0.795012	leuB	3-isopropylmalate dehydrogenase	EC:1.1.1.85	ko01230|ko00290|ko01210|ko00660	Metabolism; Overview; Biosynthesis of amino acids|Metabolism; Amino acid metabolism; Valine, leucine and isoleucine biosynthesis|Metabolism; Overview; 2-Oxocarboxylic acid metabolism|Metabolism; Carbohydrate metabolism; C5-Branched dibasic acid metabolism	0.000252633	0.000252303	0.000504935	0.998694	-	0.000214682	0.000121661	0.000251556	0.000283813	0.000286853	0.00022692	0.000418119	0.000217347	0.000123642	0.000349265	0.000239226	0.000298507	0.000342285	0.00016268	0.000260417	0.00010009	0.000213504	0.00035499	0.000142406	0.000350515	0.000302867	0.000227242	0.000254362	0.000316274	0.000279697	0.000263063
K00286	0.623605	E1.5.1.2, proC	pyrroline-5-carboxylate reductase	EC:1.5.1.2	ko00330|ko01230	Metabolism; Amino acid metabolism; Arginine and proline metabolism|Metabolism; Overview; Biosynthesis of amino acids	0.000252243	0.000251714	0.000503958	0.997903	-	0.000233218	0.000115709	0.000229443	0.000304494	0.000267116	0.000209178	0.000394083	0.000202808	9.34635e-05	0.000486652	0.00022279	0.000267966	0.000291586	0.000132844	0.000274589	0.000106804	0.000235684	0.0003362	0.00011459	0.000355509	0.000270268	0.000168126	0.000323369	0.000411005	0.000333054	0.000246778
K02956	0.0350891	RP-S15, MRPS15, rpsO	small subunit ribosomal protein S15	-	ko03010	Genetic Information Processing; Translation; Ribosome	0.000277808	0.000225508	0.000503316	0.811739	-	0.000361888	0.00025409	0.000231169	0.000322984	0.000265507	0.000347261	0.000333199	0.000316572	9.8235e-05	0.000285067	0.000287391	0.000230333	0.000221574	0.000182536	0.000246732	0.000146277	0.000212019	0.000315251	9.0184e-05	0.000281032	0.000311456	0.00018184	0.000256091	0.0002611	0.000265833	0.000210981
K18139	0.0689643	oprM, emhC, ttgC, cusC, adeK, smeF, mtrE, cmeC	outer membrane protein, multidrug efflux system	-	ko01501	Human Diseases; Drug resistance; beta-Lactam resistance	0.000295468	0.00020718	0.000502648	0.701192	-	0.000340693	0.00014786	0.000333125	0.00034915	0.00033147	0.000309283	0.000317831	0.000283105	0.000167745	0.000566926	0.000207138	0.000191293	0.000211676	8.3714e-05	0.000242867	7.46491e-05	0.000178653	0.000248786	7.61042e-05	0.000396419	0.000162908	0.000183802	0.000321743	0.000304836	0.000271139	0.000229193
K01755	0.665006	argH, ASL	argininosuccinate lyase	EC:4.3.2.1	ko00330|ko00250|ko01230	Metabolism; Amino acid metabolism; Arginine and proline metabolism|Metabolism; Amino acid metabolism; Alanine, aspartate and glutamate metabolism|Metabolism; Overview; Biosynthesis of amino acids	0.000268373	0.000234138	0.000502511	0.872434	-	0.000234738	0.000143431	0.000248379	0.000318915	0.000351369	0.00023696	0.000421831	0.000229909	0.000131088	0.000385624	0.000240385	0.000277845	0.000302467	0.000145023	0.000253548	0.000121194	0.000248284	0.000297713	0.000101185	0.000347581	0.000272367	0.000170042	0.000268461	0.000281788	0.000335491	0.000229233
K08218	0.0463866	ampG	MFS transporter, PAT family, beta-lactamase induction signal transducer AmpG	-	ko01501	Human Diseases; Drug resistance; beta-Lactam resistance	0.000290763	0.000210837	0.000501601	0.725118	-	0.000326672	0.000191492	0.00027777	0.000316136	0.00030545	0.00038928	0.000227662	0.000400474	0.000111706	0.000440507	0.000299146	0.000202863	0.000236134	0.000101087	0.000237805	0.000112547	0.000170992	0.000233187	7.94566e-05	0.000433805	0.000217654	0.00017378	0.000260121	0.000273482	0.000220459	0.000221709
K00641	0.750832	metX	homoserine O-acetyltransferase	EC:2.3.1.31	ko00270	Metabolism; Amino acid metabolism; Cysteine and methionine metabolism	0.000260722	0.00024077	0.000501492	0.923476	-	0.000276834	0.000120856	0.000262141	0.000318794	0.000295483	0.000218092	0.00041301	0.00019799	0.000139612	0.000465577	0.000167211	0.00025306	0.0003146	0.000128976	0.000274821	8.384e-05	0.000206349	0.000286811	0.000104818	0.000416956	0.000185663	0.000205776	0.000299741	0.000380892	0.00029758	0.000190812
K02965	0.312321	RP-S19, rpsS	small subunit ribosomal protein S19	-	ko03010	Genetic Information Processing; Translation; Ribosome	0.000266924	0.000234176	0.0005011	0.877315	-	0.000339567	0.000218803	0.000240724	0.000305085	0.000280172	0.00034764	0.00030857	0.000277767	0.000131075	0.000254602	0.00024691	0.000252167	0.00028128	0.000174335	0.000267096	0.000146848	0.000213956	0.000314719	0.000119598	0.000279302	0.000309667	0.000196873	0.00021432	0.000292118	0.00025457	0.000204519
K01744	0.060602	aspA	aspartate ammonia-lyase	EC:4.3.1.1	ko00250	Metabolism; Amino acid metabolism; Alanine, aspartate and glutamate metabolism	0.000278752	0.000222004	0.000500756	0.796422	-	0.000299299	0.000175355	0.000253031	0.000295881	0.00029761	0.000311147	0.000406184	0.000315224	0.000108283	0.000325266	0.000318928	0.000238814	0.000256621	0.000159591	0.000193571	0.000165404	0.000203697	0.000282259	6.92418e-05	0.000318358	0.000271074	0.000171047	0.000301511	0.000271675	0.000323498	0.000232182
K07088	0.83986	K07088	-	-	-	-	0.000257967	0.000242086	0.000500053	0.938437	-	0.000233078	0.000196219	0.00028172	0.000273491	0.000259492	0.0002981	0.000420915	0.000237621	8.48103e-05	0.00023146	0.000267938	0.00031076	0.000349756	0.000185749	0.000281654	0.000115718	0.000171412	0.000361495	8.69881e-05	0.0002957	0.000352375	0.000151111	0.000214415	0.000338657	0.000254423	0.000259891
K00018	0.402504	hprA	glycerate dehydrogenase	EC:1.1.1.29	ko01200|ko00680|ko00630|ko00260	Metabolism; Overview; Carbon metabolism|Metabolism; Energy metabolism; Methane metabolism|Metabolism; Carbohydrate metabolism; Glyoxylate and dicarboxylate metabolism|Metabolism; Amino acid metabolism; Glycine, serine and threonine metabolism	0.000266943	0.00023265	0.000499594	0.871534	-	0.000230512	0.000142452	0.000288346	0.00028108	0.000311428	0.000275453	0.000386144	0.000316042	0.000143507	0.000365267	0.000226645	0.000236447	0.000276591	9.46098e-05	0.000221315	0.000105356	0.000186674	0.000318994	0.000103881	0.000386653	0.000266052	0.000179516	0.000347557	0.000304607	0.000335414	0.000345302
K01207	0.126022	nagZ	beta-N-acetylhexosaminidase	EC:3.2.1.52	ko00520|ko01501	Metabolism; Carbohydrate metabolism; Amino sugar and nucleotide sugar metabolism|Human Diseases; Drug resistance; beta-Lactam resistance	0.000267189	0.000232082	0.00049927	0.868605	-	0.000263444	0.000174204	0.000315808	0.000263261	0.000321725	0.000289623	0.000307661	0.000270759	0.000122106	0.000330498	0.000251799	0.000295379	0.000305885	0.000165454	0.000234287	0.000171036	0.000208978	0.00031761	0.000114116	0.000288671	0.000233802	0.000194408	0.00026783	0.000282903	0.000338471	0.000265384
K02834	0.060602	rbfA	ribosome-binding factor A	-	-	-	0.000276388	0.00022267	0.000499058	0.805641	-	0.000332909	0.000207728	0.000233027	0.000303704	0.000294287	0.000326998	0.000351926	0.000295948	0.000121102	0.000326341	0.000281206	0.000241481	0.000250034	0.000150473	0.000233055	0.000134935	0.000225835	0.000296861	9.43123e-05	0.000298466	0.000286239	0.00017742	0.000233846	0.000290561	0.000229564	0.000210761
K00963	0.370844	UGP2, galU, galF	UTP--glucose-1-phosphate uridylyltransferase	EC:2.7.7.9	ko00052|ko00500|ko00040|ko00520	Metabolism; Carbohydrate metabolism; Galactose metabolism|Metabolism; Carbohydrate metabolism; Starch and sucrose metabolism|Metabolism; Carbohydrate metabolism; Pentose and glucuronate interconversions|Metabolism; Carbohydrate metabolism; Amino sugar and nucleotide sugar metabolism	0.000263849	0.000234609	0.000498458	0.889177	-	0.000300109	0.00017505	0.00023049	0.000366726	0.00027448	0.000366401	0.000379379	0.000214174	9.19368e-05	0.000309958	0.000204712	0.000252776	0.000319161	0.000203395	0.000294127	0.000113793	0.000210445	0.000283578	0.000157425	0.000262368	0.000256162	0.000193119	0.000214569	0.000307161	0.00023711	0.000202707
K00067	0.0404041	rfbD, rmlD	dTDP-4-dehydrorhamnose reductase	EC:1.1.1.133	ko00523|ko00521	Metabolism; Metabolism of terpenoids and polyketides; Polyketide sugar unit biosynthesis|Metabolism; Biosynthesis of other secondary metabolites; Streptomycin biosynthesis	0.000275947	0.000222151	0.000498098	0.805049	-	0.000373192	0.000234358	0.000251241	0.000236203	0.000274373	0.000365808	0.000323041	0.000312548	0.000110899	0.00029124	0.000276031	0.00026243	0.000268312	0.000149307	0.000222709	0.000148604	0.000217667	0.000292344	8.88658e-05	0.000309924	0.000263321	0.000211663	0.000261573	0.000231521	0.000254152	0.000212174
K03773	0.0120228	fklB	FKBP-type peptidyl-prolyl cis-trans isomerase FklB	EC:5.2.1.8	-	-	0.000333582	0.000164222	0.000497803	0.492297	-	0.000497598	0.000369967	0.000256186	0.00022009	0.000325184	0.000562763	0.000218685	0.000651681	0.000106395	0.000133018	0.000485614	0.000175803	0.000102467	0.000108435	0.000105672	0.00011436	0.000163949	0.000303617	3.27467e-05	0.000278426	0.000290556	0.000104407	0.000249884	0.000116139	0.00022439	0.000236317
K14652	0.0689643	ribBA	3,4-dihydroxy 2-butanone 4-phosphate synthase / GTP cyclohydrolase II	EC:4.1.99.12 3.5.4.25	ko00740	Metabolism; Metabolism of cofactors and vitamins; Riboflavin metabolism	0.000274789	0.000222983	0.000497772	0.811471	-	0.000280704	0.000185161	0.000262008	0.000290543	0.000288361	0.00033379	0.000328449	0.000307214	0.00013878	0.000347035	0.000275284	0.000260139	0.000245729	0.000128909	0.000241538	0.00014947	0.000227054	0.00031651	8.32627e-05	0.000307098	0.000262164	0.000188605	0.000234082	0.000291377	0.000265186	0.00022011
K18682	0.0165749	rny	ribonucrease Y	EC:3.1.-.-	ko03018	Genetic Information Processing; Folding, sorting and degradation; RNA degradation	0.000284261	0.000211926	0.000496186	0.745533	-	0.000347654	0.000325711	0.000244117	0.000315816	0.000274327	0.000471015	0.000271884	0.000291835	7.55059e-05	0.000181199	0.00036555	0.000246513	0.000269869	0.00019766	0.000215426	0.000243412	0.00023609	0.000257109	8.86681e-05	0.000240707	0.000292972	0.000189971	0.000162034	0.000149189	0.000232517	0.000243047
K00658	0.665006	DLST, sucB	2-oxoglutarate dehydrogenase E2 component (dihydrolipoamide succinyltransferase)	EC:2.3.1.61	ko00020|ko00310|ko01200	Metabolism; Carbohydrate metabolism; Citrate cycle (TCA cycle)|Metabolism; Amino acid metabolism; Lysine degradation|Metabolism; Overview; Carbon metabolism	0.000263001	0.000232076	0.000495077	0.882413	-	0.000319399	0.000134288	0.000189838	0.000274179	0.000303426	0.000239542	0.000384904	0.000209714	0.000118703	0.000567722	0.00019243	0.000221871	0.0002512	0.000116414	0.000238778	8.51821e-05	0.000249672	0.000335698	7.8265e-05	0.000312209	0.000153015	0.000208123	0.000299579	0.000456776	0.000302827	0.000181862
K03316	0.795012	TC.CPA1	-	-	-	-	0.000236362	0.000258188	0.000494549	1.09234	+	0.00032479	0.000182619	0.000146122	0.00024714	0.000226575	0.000298086	0.000366376	0.0002073	5.71827e-05	0.000323154	0.000230238	0.000226756	0.00031385	0.000169792	0.000453981	0.000132989	0.000227901	0.000371127	9.28564e-05	0.000308554	0.000217302	0.000159633	0.000230312	0.000419954	0.000185394	0.000140899
K04773	0.0689643	sppA	protease IV	EC:3.4.21.-	-	-	0.000278496	0.000215356	0.000493851	0.773281	-	0.000294522	0.000210728	0.000297979	0.000317626	0.000317319	0.000348837	0.000261297	0.00031161	0.000155854	0.000423413	0.000223968	0.000178797	0.000258888	9.04801e-05	0.00024098	0.000179029	0.000215356	0.000232596	9.04807e-05	0.000292183	0.000162667	0.000193246	0.000341728	0.000286634	0.000259368	0.000195095
K02031	0.340779	ABC.PE.A	peptide/nickel transport system ATP-binding protein	-	-	-	0.000239865	0.000253954	0.000493819	1.05874	+	0.000243609	0.000169927	0.000195246	0.000193081	0.000236246	0.000253502	0.000432366	0.000192969	7.16781e-05	0.000218799	0.000331859	0.000339094	0.000302645	0.000243879	0.000257253	0.000249063	0.000199582	0.000325656	5.3833e-05	0.000277064	0.000356192	0.000169606	0.000271195	0.000341481	0.000294077	0.000242077
K04084	0.0350891	dsbD	thiol:disulfide interchange protein DsbD	EC:1.8.1.8	-	-	0.000288563	0.000204962	0.000493525	0.710287	-	0.000357081	0.000215097	0.000281513	0.00028543	0.000378044	0.000376819	0.000223568	0.000352349	0.000162452	0.000412327	0.000255742	0.00016233	0.000225815	8.5578e-05	0.000233874	0.000138023	0.000200977	0.000225669	7.8917e-05	0.000346073	0.000159433	0.000164462	0.000268858	0.000331867	0.000245546	0.000175516
K02057	0.665006	ABC.SS.P	simple sugar transport system permease protein	-	-	-	0.00025514	0.000238051	0.000493191	0.933023	-	0.000293724	0.000233674	0.000290553	0.000235061	0.000218071	0.000239738	0.000452759	0.000236117	4.84372e-05	0.000154828	0.000367851	0.000290866	0.000302736	0.000232172	0.00027966	0.000283668	0.00026767	0.000301087	0.000112006	0.000183904	0.000376705	0.000173811	0.00018471	0.000158487	0.000372215	0.000227506
K02895	0.140955	RP-L24, MRPL24, rplX	large subunit ribosomal protein L24	-	ko03010	Genetic Information Processing; Translation; Ribosome	0.000269358	0.000223469	0.000492827	0.829636	-	0.000315145	0.000243657	0.000261193	0.000320466	0.000278437	0.000371608	0.000308801	0.000286633	0.000105412	0.000238952	0.00026431	0.000237686	0.000290971	0.000174473	0.000280284	0.000155074	0.000199096	0.000296486	0.000134929	0.000265883	0.000278908	0.000174632	0.000183835	0.000247058	0.000237549	0.000209487
K02527	0.126022	kdtA, waaA	3-deoxy-D-manno-octulosonic-acid transferase	EC:2.4.99.12 2.4.99.13 2.4.99.14 2.4.99.15	ko00540	Metabolism; Glycan biosynthesis and metabolism; Lipopolysaccharide biosynthesis	0.000276334	0.000215609	0.000491943	0.780249	-	0.000301018	0.000183515	0.000268766	0.000273	0.000317484	0.000323625	0.000303189	0.000306291	0.000145141	0.000455988	0.000218111	0.000219879	0.000287163	9.82431e-05	0.000202987	8.22612e-05	0.000182924	0.000277451	0.000104663	0.000376408	0.000207051	0.000160072	0.000272125	0.000335965	0.000277341	0.000211339
K01533	0.157213	copB	Cu2+-exporting ATPase	EC:3.6.3.4	-	-	0.000271929	0.000219713	0.000491642	0.807978	-	0.000299482	0.000145238	0.000259763	0.000263591	0.000317128	0.000283412	0.000245728	0.000295349	0.00013324	0.000463398	0.000301816	0.000255007	0.000206235	0.00011982	0.000209504	0.000164136	0.000243955	0.000272027	6.11846e-05	0.00032939	0.000251671	0.000187619	0.000304434	0.000286579	0.000299481	0.000254785
K06153	0.0885338	bacA	undecaprenyl-diphosphatase	EC:3.6.1.27	ko00550	Metabolism; Glycan biosynthesis and metabolism; Peptidoglycan biosynthesis	0.000268989	0.000222433	0.000491422	0.826921	-	0.000330121	0.00022493	0.000289352	0.000325501	0.000243689	0.000367269	0.00026391	0.000268533	0.000113274	0.000250381	0.00025263	0.000298282	0.000326924	0.000165439	0.000292667	0.000179007	0.000209746	0.000279866	0.000111235	0.00026886	0.000227072	0.000175389	0.000186919	0.000246071	0.000245515	0.000210389
K01768	0.112351	E4.6.1.1	adenylate cyclase	EC:4.6.1.1	ko04113|ko00230	Cellular Processes; Cell growth and death; Meiosis - yeast|Metabolism; Nucleotide metabolism; Purine metabolism	0.000268233	0.00022311	0.000491343	0.831777	-	0.000371347	0.000191102	0.000304111	0.000268437	0.000271662	0.000256663	0.000367033	0.000276423	0.000119842	0.00029221	0.000282823	0.000217143	0.000183479	0.000153728	0.000260128	0.000261922	0.000216418	0.00028613	4.7239e-05	0.000297862	0.000254507	0.000192923	0.000244989	0.000277993	0.000306379	0.000194824
K00784	0.260236	rnz	ribonuclease Z	EC:3.1.26.11	ko03013	Genetic Information Processing; Translation; RNA transport	0.000260306	0.000230106	0.000490412	0.883982	-	0.000379966	0.000227675	0.000212492	0.00027635	0.000220278	0.00039586	0.000186491	0.000309114	8.30827e-05	0.000284678	0.000316469	0.000231216	0.000259114	0.000206098	0.000277759	0.000184795	0.000236053	0.000269915	0.000122176	0.000298288	0.000293057	0.000203753	0.000195524	0.000214741	0.000226127	0.000217605
K02523	0.0463866	ispB	octaprenyl-diphosphate synthase	EC:2.5.1.90	ko00900	Metabolism; Metabolism of terpenoids and polyketides; Terpenoid backbone biosynthesis	0.000277371	0.000212456	0.000489827	0.765966	-	0.00030127	0.000192906	0.000304735	0.000324334	0.000331522	0.00032085	0.000318559	0.000317383	0.000135856	0.00033787	0.000232583	0.00021058	0.000260467	0.00010862	0.000225868	0.000123658	0.000190424	0.000247334	8.82651e-05	0.000362978	0.000214227	0.000142732	0.0003015	0.000283402	0.000258634	0.000247234
K02536	0.260236	lpxD	UDP-3-O-[3-hydroxymyristoyl] glucosamine N-acyltransferase	EC:2.3.1.191	ko00540	Metabolism; Glycan biosynthesis and metabolism; Lipopolysaccharide biosynthesis	0.000267621	0.00022132	0.000488941	0.826992	-	0.00028041	0.000171702	0.000262974	0.00028945	0.000317447	0.000303039	0.000269113	0.00029938	0.000160977	0.000415458	0.000229803	0.000211693	0.000267276	9.28867e-05	0.000210562	0.00011374	0.000220219	0.000278791	7.63294e-05	0.00036822	0.000230456	0.000181359	0.000316569	0.000299434	0.000257951	0.000248807
K07042	0.193931	ybeY, yqfG	probable rRNA maturation factor	-	-	-	0.000263601	0.000225317	0.000488918	0.854766	-	0.000301155	0.000192683	0.000247064	0.000296245	0.000279593	0.000311025	0.000326984	0.000307908	0.000122734	0.00026879	0.000259087	0.000249944	0.000251768	0.000159385	0.000259437	0.000160526	0.000192428	0.000312134	9.12347e-05	0.000308826	0.000303842	0.00016659	0.000240112	0.000257522	0.000270734	0.000246137
K01126	0.370844	E3.1.4.46, glpQ, ugpQ	glycerophosphoryl diester phosphodiesterase	EC:3.1.4.46	ko00564	Metabolism; Lipid metabolism; Glycerophospholipid metabolism	0.000281286	0.000206913	0.000488199	0.735598	-	0.000261029	0.00086898	0.000183768	0.00020059	0.00017741	0.000235995	0.000427567	0.000227526	7.60391e-05	0.000285146	0.000224205	0.000207174	0.000266381	0.000167354	0.000290094	0.00015714	0.000184889	0.000252839	8.64417e-05	0.000205753	0.00023473	0.000153106	0.000161739	0.000322494	0.000264157	0.000149857
K01726	0.0782522	E4.2.1.-	-	-	ko00903|ko00363|ko00650|ko00626|ko00362	Metabolism; Metabolism of terpenoids and polyketides; Limonene and pinene degradation|Metabolism; Xenobiotics biodegradation and metabolism; Bisphenol degradation|Metabolism; Carbohydrate metabolism; Butanoate metabolism|Metabolism; Xenobiotics biodegradation and metabolism; Naphthalene degradation|Metabolism; Xenobiotics biodegradation and metabolism; Benzoate degradation	0.000264889	0.00022301	0.000487898	0.8419	-	0.000275659	0.000256039	0.000312309	0.000274932	0.000225544	0.00034244	0.000295696	0.000312059	9.36369e-05	0.000217138	0.000325948	0.000247262	0.000320982	0.000192912	0.000258757	0.000215939	0.000220837	0.000270227	0.00013426	0.000261461	0.000301113	0.000148214	0.000172157	0.000179257	0.000271692	0.000234752
K00783	0.0689643	rlmH	23S rRNA (pseudouridine1915-N3)-methyltransferase	EC:2.1.1.177	-	-	0.00026911	0.000218511	0.000487621	0.811974	-	0.000340138	0.000218261	0.000270251	0.0003075	0.0002937	0.000333167	0.000320749	0.000278919	0.000151644	0.000334122	0.000187276	0.000193595	0.000270857	0.000121833	0.000255875	0.000119628	0.000215516	0.000242725	0.000103701	0.000273823	0.00021272	0.000216545	0.000292859	0.000296046	0.000287632	0.000186918
K02888	0.0350891	RP-L21, MRPL21, rplU	large subunit ribosomal protein L21	-	ko03010	Genetic Information Processing; Translation; Ribosome	0.000271469	0.00021603	0.000487499	0.795781	-	0.000331342	0.000238005	0.000241214	0.000281352	0.000299274	0.000352952	0.000317366	0.00030189	0.000110291	0.000259819	0.00027054	0.00025358	0.000248699	0.000170673	0.000269727	0.000153209	0.000181878	0.000299733	8.92359e-05	0.000272558	0.000294574	0.000166042	0.000217933	0.000228095	0.000237815	0.00021944
K03799	0.506721	htpX	heat shock protein HtpX	EC:3.4.24.-	-	-	0.000256768	0.000230582	0.00048735	0.898015	-	0.000268038	0.000181118	0.000212248	0.000297121	0.00027185	0.000323437	0.000393195	0.000210291	0.000106859	0.00031007	0.000237013	0.000269981	0.00029737	0.000166165	0.00026624	0.000111829	0.000194381	0.000291064	0.00012297	0.000316092	0.00027862	0.000162287	0.000250768	0.000309197	0.000234864	0.000217393
K02899	0.060602	RP-L27, MRPL27, rpmA	large subunit ribosomal protein L27	-	ko03010	Genetic Information Processing; Translation; Ribosome	0.000268188	0.000218893	0.000487081	0.816193	-	0.000307879	0.000199571	0.000232335	0.000341952	0.00029895	0.00032826	0.000312253	0.000288395	0.000121223	0.000337529	0.000260285	0.000189626	0.000245856	0.000163278	0.000241454	0.000136644	0.000212385	0.000292905	8.05854e-05	0.000280035	0.000241655	0.000177487	0.000281957	0.000272477	0.000298885	0.000216818
K02050	0.707454	ABC.SN.P	NitT/TauT family transport system permease protein	-	-	-	0.000245591	0.000241453	0.000487044	0.983148	-	0.000241216	0.000153071	0.000240084	0.000287241	0.000254164	0.000261318	0.000331086	0.000216797	0.000101353	0.000298436	0.000274948	0.000287383	0.000362538	0.000198635	0.000276194	0.000157641	0.000210704	0.000282667	0.000128138	0.000285214	0.000260843	0.000172169	0.000240007	0.000322682	0.000305538	0.000201527
K01940	0.370844	argG, ASS1	argininosuccinate synthase	EC:6.3.4.5	ko01230|ko00250|ko00330	Metabolism; Overview; Biosynthesis of amino acids|Metabolism; Amino acid metabolism; Alanine, aspartate and glutamate metabolism|Metabolism; Amino acid metabolism; Arginine and proline metabolism	0.000257558	0.000227773	0.000485331	0.884358	-	0.00020264	0.000149294	0.000279386	0.000311533	0.000318934	0.000229364	0.000393821	0.000202477	0.000160524	0.000362186	0.000228134	0.000252401	0.000325805	0.000142608	0.000249259	0.00012049	0.000226627	0.000275343	0.000131082	0.000301626	0.000243222	0.000193575	0.000250065	0.00027358	0.000361039	0.000216857
K02108	0.126022	ATPF0A, atpB	F-type H+-transporting ATPase subunit a	-	ko00190|ko00195	Metabolism; Energy metabolism; Oxidative phosphorylation|Metabolism; Energy metabolism; Photosynthesis	0.00026902	0.000216108	0.000485129	0.803315	-	0.000338687	0.000222758	0.000269858	0.000288449	0.000276383	0.000377247	0.000335246	0.000281285	8.29445e-05	0.000286829	0.000236504	0.000232056	0.000306443	0.000159073	0.00029601	0.00013386	0.000178238	0.000279501	0.000104374	0.000281532	0.000259232	0.000147412	0.000196583	0.000251041	0.000211277	0.000207658
K02034	0.707454	ABC.PE.P1	peptide/nickel transport system permease protein	-	-	-	0.000246254	0.000238506	0.00048476	0.968534	-	0.000203531	0.000179952	0.000235548	0.000167882	0.000198645	0.000227029	0.000548551	0.000202649	6.80651e-05	0.000198507	0.000333928	0.000390767	0.000301771	0.000260613	0.00023264	0.000229848	0.000190868	0.00034883	4.5781e-05	0.000270248	0.000380506	0.000177371	0.000192438	0.000231154	0.000322983	0.000238923
K00024	0.0689643	mdh	malate dehydrogenase	EC:1.1.1.37	ko00270|ko00710|ko00680|ko00720|ko00020|ko01200|ko00630|ko00620	Metabolism; Amino acid metabolism; Cysteine and methionine metabolism|Metabolism; Energy metabolism; Carbon fixation in photosynthetic organisms|Metabolism; Energy metabolism; Methane metabolism|Metabolism; Energy metabolism; Carbon fixation pathways in prokaryotes|Metabolism; Carbohydrate metabolism; Citrate cycle (TCA cycle)|Metabolism; Overview; Carbon metabolism|Metabolism; Carbohydrate metab…	0.000270159	0.000214186	0.000484344	0.792813	-	0.00033073	0.000168427	0.000216654	0.000232813	0.000306839	0.000289612	0.000381708	0.000318738	0.000136725	0.000307023	0.000328046	0.000224592	0.000241542	0.00012825	0.000184537	0.00011473	0.000191133	0.000289323	6.87334e-05	0.000316981	0.000266845	0.000183193	0.000287748	0.000297211	0.000280565	0.000196484
K05521	0.0885338	draG	ADP-ribosyl-[dinitrogen reductase] hydrolase	EC:3.2.2.24	-	-	0.000269746	0.000213842	0.000483587	0.792753	-	0.000351524	0.000169545	0.000181854	0.000311526	0.000255995	0.000337101	0.000422695	0.000354592	5.71638e-05	0.000214155	0.000309548	0.000271249	0.000212719	0.000203183	0.000252146	0.000132356	0.000198432	0.000282805	6.72645e-05	0.000289696	0.000303881	0.000144162	0.000249204	0.000230251	0.000270592	0.000194673
K00661	0.707454	maa	maltose O-acetyltransferase	EC:2.3.1.79	-	-	0.000251073	0.000232513	0.000483585	0.926077	-	0.000342501	0.000156243	0.000198424	0.000307737	0.000212389	0.000266694	0.000303699	0.000283384	8.0621e-05	0.000393354	0.000273591	0.000194236	0.000241392	0.000160289	0.00029744	0.000149077	0.000223828	0.000284796	8.56133e-05	0.000277657	0.000239517	0.000199535	0.000287098	0.000343911	0.000252341	0.000208986
K10773	0.236584	NTH	endonuclease III	EC:4.2.99.18	ko03410	Genetic Information Processing; Replication and repair; Base excision repair	0.000255213	0.000228302	0.000483515	0.894554	-	0.000314898	0.000231323	0.000263019	0.000278392	0.000246342	0.000317439	0.000257806	0.000265953	0.000110233	0.000286668	0.000265008	0.000225475	0.00028376	0.000173953	0.00025115	0.000164633	0.000212002	0.000311256	0.000117298	0.000292662	0.000221778	0.000193764	0.000231982	0.000285386	0.000253024	0.000221339
K16787	0.54437	ecfA2	energy-coupling factor transport system ATP-binding protein	EC:3.6.3.-	ko02010	Environmental Information Processing; Membrane transport; ABC transporters	0.000224708	0.000258802	0.00048351	1.15173	+	0.000148033	0.000212869	0.000249618	0.000248351	0.000172385	0.000289811	0.000372834	0.000181958	4.06992e-05	0.00012049	0.0003191	0.000340348	0.00037957	0.000278824	0.000308487	0.000287317	0.000259181	0.000350881	0.000145098	0.000194504	0.000445441	0.000202692	0.00011451	0.00013912	0.000322998	0.000314145
K07001	0.193931	K07001	-	-	-	-	0.000265791	0.00021736	0.00048315	0.817786	-	0.000292592	0.000188604	0.000315692	0.000352441	0.000350477	0.000261305	0.000257868	0.000286079	0.000128203	0.000421208	0.000171907	0.000163109	0.000270144	9.81923e-05	0.000278523	0.000143596	0.000213864	0.000248263	9.95004e-05	0.000353557	0.000148652	0.000214655	0.000265099	0.000274273	0.000288207	0.000178306
K00788	0.157213	thiE	thiamine-phosphate pyrophosphorylase	EC:2.5.1.3	ko00730	Metabolism; Metabolism of cofactors and vitamins; Thiamine metabolism	0.00027172	0.000211329	0.000483048	0.777745	-	0.000318651	0.000206979	0.000263371	0.000249013	0.000245893	0.000303885	0.00030441	0.00028897	0.00017376	0.000477106	0.000238309	0.000190291	0.000249184	0.00011701	0.000232119	0.000120577	0.000195116	0.000249119	0.000104068	0.000291993	0.000213443	0.000136383	0.000325866	0.000301064	0.000227845	0.000224759
K04744	0.402504	lptD, imp, ostA	LPS-assembly protein	-	-	-	0.000257438	0.000224908	0.000482346	0.873639	-	0.00024125	0.000122907	0.00025073	0.000352543	0.000306057	0.000227353	0.000307958	0.000248305	0.000154593	0.000558212	0.000113215	0.000206136	0.000295919	8.49907e-05	0.000217533	6.40514e-05	0.000176255	0.000203714	0.000103609	0.000403095	0.000168679	0.00017002	0.000384061	0.00042697	0.000324675	0.000184808
K02113	0.665006	ATPF1D, atpH	F-type H+-transporting ATPase subunit delta	-	ko00190|ko00195	Metabolism; Energy metabolism; Oxidative phosphorylation|Metabolism; Energy metabolism; Photosynthesis	0.000257536	0.000224362	0.000481898	0.871184	-	0.000287436	0.000201053	0.000237031	0.000293052	0.000269962	0.000350201	0.00034635	0.000271723	7.7612e-05	0.000275258	0.000231843	0.000248916	0.000290971	0.000155432	0.000294044	0.000109815	0.000172135	0.000314206	8.16415e-05	0.000317487	0.000272283	0.000140743	0.000236026	0.000307555	0.000248997	0.00021372
K00163	0.402504	aceE	pyruvate dehydrogenase E1 component	EC:1.2.4.1	ko00020|ko01200|ko00620|ko00010	Metabolism; Carbohydrate metabolism; Citrate cycle (TCA cycle)|Metabolism; Overview; Carbon metabolism|Metabolism; Carbohydrate metabolism; Pyruvate metabolism|Metabolism; Carbohydrate metabolism; Glycolysis / Gluconeogenesis	0.000253931	0.000227214	0.000481145	0.894785	-	0.000305174	0.000113517	0.000170326	0.000298449	0.000320285	0.000228156	0.000386164	0.000248427	0.000132911	0.000468718	0.000165564	0.000209481	0.000240844	0.000113404	0.000221432	7.67212e-05	0.000199463	0.000260782	0.000101195	0.000367435	0.000163459	0.00016431	0.000371557	0.00044596	0.000280745	0.000157262
K01790	0.285476	rfbC, rmlC	dTDP-4-dehydrorhamnose 3,5-epimerase	EC:5.1.3.13	ko00521|ko00523	Metabolism; Biosynthesis of other secondary metabolites; Streptomycin biosynthesis|Metabolism; Metabolism of terpenoids and polyketides; Polyketide sugar unit biosynthesis	0.000254717	0.000225866	0.000480583	0.886731	-	0.00033994	0.000182798	0.000274705	0.000274385	0.000247889	0.000317367	0.000269272	0.000285538	0.000110076	0.000316132	0.000229933	0.000208571	0.000263959	0.000144089	0.0003209	0.00014928	0.000251229	0.000314771	8.80052e-05	0.000285357	0.000222369	0.000173575	0.000270645	0.000226208	0.000237189	0.000192871
K03770	0.00861556	ppiD	peptidyl-prolyl cis-trans isomerase D	EC:5.2.1.8	-	-	0.000287012	0.00019231	0.000479322	0.670044	-	0.00037113	0.000243591	0.00030952	0.000266289	0.000293595	0.000421798	0.000242388	0.000403465	0.00011311	0.000288384	0.000316908	0.000173965	0.000243648	0.00010724	0.000198671	0.00016463	0.000176296	0.000233399	4.59081e-05	0.000315835	0.000187855	0.000159578	0.000240568	0.000234097	0.000208505	0.000182445
K02438	0.83986	treX, glgX	glycogen operon protein	EC:3.2.1.-	ko00500	Metabolism; Carbohydrate metabolism; Starch and sucrose metabolism	0.000250266	0.000227577	0.000477843	0.909338	-	0.000208163	0.000138817	0.000281342	0.00026334	0.000319402	0.00021805	0.000484241	0.00018263	0.000110572	0.000356081	0.000209248	0.000231312	0.000289933	0.000154398	0.000246496	0.000134213	0.00022858	0.000251815	8.97843e-05	0.000348177	0.000271522	0.000173968	0.000255883	0.000286153	0.000375069	0.000223635
K01802	0.506721	E5.2.1.8	peptidylprolyl isomerase	EC:5.2.1.8	-	-	0.000257576	0.000219265	0.00047684	0.851262	-	0.000291865	0.000185742	0.0002464	0.000266116	0.000241773	0.00023921	0.000476772	0.000228493	0.00011467	0.000276839	0.000285271	0.000237758	0.000222347	0.000161246	0.000242669	0.000135829	0.000192601	0.000308487	6.4751e-05	0.000275971	0.000281715	0.00019086	0.000257717	0.000296982	0.000294893	0.000204175
K01186	0.370844	NEU1	sialidase-1	EC:3.2.1.18	ko00511|ko00600|ko04142	Metabolism; Glycan biosynthesis and metabolism; Other glycan degradation|Metabolism; Lipid metabolism; Sphingolipid metabolism|Cellular Processes; Transport and catabolism; Lysosome	0.000252441	0.000223123	0.000475563	0.883861	-	0.000331925	0.00018402	0.000185921	0.00023727	0.000185714	0.000353066	0.000342778	0.000263308	7.60113e-05	0.00023017	0.000354093	0.000285012	0.000344831	0.000203387	0.000252994	0.000154382	0.000215416	0.000236231	9.49057e-05	0.000266963	0.000355472	0.000180016	0.000165689	0.000207187	0.00024956	0.000179765
K00370	0.795012	narG	nitrate reductase alpha subunit	EC:1.7.99.4	ko00910|ko02020	Metabolism; Energy metabolism; Nitrogen metabolism|Environmental Information Processing; Signal transduction; Two-component system	0.000244585	0.00022714	0.000471726	0.928675	-	0.000205376	0.000130513	0.000253206	0.000186115	0.000175314	0.000178682	0.00052389	0.000189902	0.000118126	0.000281664	0.000276783	0.000415452	0.000217737	0.000186067	0.000265245	8.60377e-05	0.000152637	0.000382385	3.44157e-05	0.00036988	0.000411416	0.000180992	0.000187703	0.000251167	0.000242551	0.000272237
K01808	0.053098	rpiB	ribose 5-phosphate isomerase B	EC:5.3.1.6	ko01230|ko01200|ko00710|ko00030|ko00051	Metabolism; Overview; Biosynthesis of amino acids|Metabolism; Overview; Carbon metabolism|Metabolism; Energy metabolism; Carbon fixation in photosynthetic organisms|Metabolism; Carbohydrate metabolism; Pentose phosphate pathway|Metabolism; Carbohydrate metabolism; Fructose and mannose metabolism	0.000269753	0.000201733	0.000471486	0.747843	-	0.000349417	0.000180659	0.000256477	0.000251502	0.000225033	0.000315256	0.000445728	0.000280497	0.000123955	0.000242774	0.000300716	0.000265022	0.000209513	0.000170334	0.000195892	0.000130676	0.000169674	0.000296491	4.67755e-05	0.000242862	0.000290739	0.000161449	0.000274819	0.000231571	0.000296344	0.000203839
K09157	0.370844	K09157	-	-	-	-	0.000223085	0.000247734	0.00047082	1.11049	+	0.000242846	0.000133548	0.000204218	0.000271232	0.000249637	0.000241953	0.000279298	0.000177422	8.60924e-05	0.000287598	0.000230971	0.000272209	0.000293255	0.00015923	0.000262484	0.000129368	0.000218139	0.000302699	0.000135027	0.000414576	0.000254138	0.000186085	0.00029761	0.000320199	0.000233081	0.000268596
K00876	0.193931	udk, UCK	uridine kinase	EC:2.7.1.48	ko00983|ko00240	Metabolism; Xenobiotics biodegradation and metabolism; Drug metabolism - other enzymes|Metabolism; Nucleotide metabolism; Pyrimidine metabolism	0.000267965	0.000202364	0.000470329	0.755188	-	0.00033039	0.00026751	0.000242594	0.000252751	0.00024959	0.000440985	0.000190931	0.000396953	9.04436e-05	0.000147158	0.00042806	0.000178217	0.000210529	0.00019546	0.000214883	0.000259087	0.000224573	0.000252469	9.53815e-05	0.00019941	0.000262675	0.000182013	0.000197365	0.000134525	0.000222437	0.000192391
K00748	0.0404041	lpxB	lipid-A-disaccharide synthase	EC:2.4.1.182	ko00540	Metabolism; Glycan biosynthesis and metabolism; Lipopolysaccharide biosynthesis	0.000271395	0.000198418	0.000469813	0.731105	-	0.000272573	0.000173866	0.00027759	0.000298947	0.000316051	0.000328168	0.0002678	0.000302617	0.000151679	0.000412064	0.000235819	0.000219567	0.000249191	0.000117849	0.000218294	9.01844e-05	0.00016922	0.000238009	6.84606e-05	0.00032011	0.00019102	0.000176671	0.000268611	0.000273396	0.000269815	0.000217029
K00347	0.312321	nqrB	Na+-transporting NADH:ubiquinone oxidoreductase subunit B	EC:1.6.5.-	-	-	0.000260576	0.000209109	0.000469684	0.802487	-	0.000317872	0.000149346	0.000252911	0.000287573	0.000297969	0.000312291	0.000252524	0.000303721	0.000143857	0.000463985	0.000190578	0.00015428	0.000226528	7.55786e-05	0.000214523	0.000103558	0.000201464	0.0002064	8.50391e-05	0.000359621	0.000150344	0.000173354	0.000358439	0.000354454	0.000310405	0.000185827
K03092	0.0885338	SIG54, rpoN	RNA polymerase sigma-54 factor	-	ko02020|ko05111	Environmental Information Processing; Signal transduction; Two-component system|Human Diseases; Infectious diseases; Vibrio cholerae pathogenic cycle	0.000242525	0.000226865	0.000469389	0.93543	-	0.000303819	0.00017754	0.000272374	0.000243206	0.000260521	0.000295815	0.000239499	0.000299559	0.000135335	0.000280715	0.000232311	0.000169603	0.000184405	9.98031e-05	0.000174132	0.000127437	0.000176456	0.00024856	5.01761e-05	0.000290687	0.000174784	0.000791827	0.00021594	0.00018817	0.000232339	0.000195895
K08301	0.0262294	rng, cafA	ribonuclease G	EC:3.1.26.-	-	-	0.000266393	0.000202709	0.000469102	0.76094	-	0.000310805	0.000184586	0.000257501	0.000279496	0.000273103	0.000301839	0.00031381	0.000295765	0.000143038	0.000386874	0.000231542	0.000218359	0.000240904	0.000106519	0.000214065	0.00011755	0.000201486	0.000273545	8.89555e-05	0.000293688	0.000224892	0.000165931	0.000256947	0.000248029	0.000282137	0.000235291
K02961	0.214494	RP-S17, MRPS17, rpsQ	small subunit ribosomal protein S17	-	ko03010	Genetic Information Processing; Translation; Ribosome	0.000256412	0.000212471	0.000468883	0.828628	-	0.000331299	0.000235003	0.000217386	0.000276881	0.000238182	0.000364899	0.000284731	0.000279357	0.000105262	0.000259753	0.00026041	0.000223786	0.000263002	0.000147373	0.000272442	0.000126342	0.000171553	0.00028885	0.000110351	0.000249968	0.000313615	0.000173713	0.000174617	0.000257822	0.000245701	0.000216242
K00817	0.370844	hisC	histidinol-phosphate aminotransferase	EC:2.6.1.9	ko00400|ko00401|ko00360|ko01230|ko00960|ko00340|ko00350	Metabolism; Amino acid metabolism; Phenylalanine, tyrosine and tryptophan biosynthesis|Metabolism; Biosynthesis of other secondary metabolites; Novobiocin biosynthesis|Metabolism; Amino acid metabolism; Phenylalanine metabolism|Metabolism; Overview; Biosynthesis of amino acids|Metabolism; Biosynthesis of other secondary metabolites; Tropane, piperidine and pyridine alkaloid biosynthesis|Metabolis…	0.000253754	0.000215016	0.00046877	0.847339	-	0.000250027	0.0001441	0.000272001	0.000233596	0.000265509	0.000221267	0.000349832	0.000259958	0.00012189	0.000389263	0.0002442	0.000293409	0.000275232	0.000138191	0.000257178	0.000122201	0.000179222	0.00031633	7.82986e-05	0.000304253	0.000224694	0.000166575	0.000215313	0.000302705	0.000260889	0.000221565
K07243	0.795012	FTR, efeU	high-affinity iron transporter	-	-	-	0.000243135	0.000224534	0.000467669	0.923496	-	0.000266841	0.000138803	0.000255845	0.000298018	0.00026974	0.000219323	0.000354508	0.000178548	0.000113501	0.000395429	0.000181761	0.000245301	0.000287399	0.000149016	0.000313902	0.000139007	0.000200891	0.000239975	9.83673e-05	0.000302049	0.00023215	0.000184068	0.000257649	0.000289939	0.000254179	0.000229707
K00674	0.665006	dapD	2,3,4,5-tetrahydropyridine-2-carboxylate N-succinyltransferase	EC:2.3.1.117	ko00300|ko01230	Metabolism; Amino acid metabolism; Lysine biosynthesis|Metabolism; Overview; Biosynthesis of amino acids	0.00023109	0.000236243	0.000467333	1.0223	+	0.000229625	0.000129886	0.000181353	0.000270507	0.00028276	0.000197032	0.000348594	0.000167763	0.000109913	0.000383813	0.000201297	0.000270539	0.000291985	0.000148668	0.000275695	0.000101548	0.000206	0.000286643	0.000138721	0.000342485	0.000214421	0.000187104	0.00028643	0.000355215	0.000289071	0.000217989
K03581	0.707454	recD	exodeoxyribonuclease V alpha subunit	EC:3.1.11.5	ko03440	Genetic Information Processing; Replication and repair; Homologous recombination	0.000234933	0.000232097	0.00046703	0.98793	-	0.000230729	0.000177719	0.000211722	0.000277633	0.000243622	0.000316028	0.000244022	0.000196465	9.6484e-05	0.000321408	0.000235006	0.000268355	0.000378816	0.000174253	0.000299492	0.000128067	0.000201865	0.000275098	0.000180365	0.000289841	0.000275136	0.000182123	0.00018491	0.000215198	0.000216194	0.000217619
K05349	0.58336	bglX	beta-glucosidase	EC:3.2.1.21	ko00460|ko00940|ko00500	Metabolism; Metabolism of other amino acids; Cyanoamino acid metabolism|Metabolism; Biosynthesis of other secondary metabolites; Phenylpropanoid biosynthesis|Metabolism; Carbohydrate metabolism; Starch and sucrose metabolism	0.000253653	0.000211969	0.000465622	0.835666	-	0.000308592	0.000155934	0.000267884	0.000134813	0.000291007	0.000243363	0.000367945	0.000277216	8.06845e-05	0.000100407	0.000591356	0.000224629	0.000239622	0.000177017	0.000193649	0.000156569	0.000211851	0.000249108	2.22089e-05	0.000195169	0.000303914	0.000351688	0.000156723	0.000286107	0.000317717	0.000229974
K00003	0.795012	E1.1.1.3	homoserine dehydrogenase	EC:1.1.1.3	ko00270|ko00260|ko01230|ko00300	Metabolism; Amino acid metabolism; Cysteine and methionine metabolism|Metabolism; Amino acid metabolism; Glycine, serine and threonine metabolism|Metabolism; Overview; Biosynthesis of amino acids|Metabolism; Amino acid metabolism; Lysine biosynthesis	0.000229791	0.00023518	0.000464971	1.02345	+	0.0002322	0.000157842	0.000214711	0.000262549	0.000198578	0.000209851	0.000366909	0.000169821	9.68229e-05	0.00031701	0.000240335	0.000290862	0.000288814	0.000195382	0.000315483	0.000117568	0.000239657	0.000298127	0.000129849	0.00029491	0.00029098	0.000184537	0.000199782	0.000267066	0.000255957	0.000228206
K01271	0.750832	pepQ	Xaa-Pro dipeptidase	EC:3.4.13.9	-	-	0.000232088	0.000232272	0.00046436	1.0008	+	0.000283406	0.00019555	0.000224108	0.000295715	0.000179743	0.000305914	0.00022839	0.000259038	6.15876e-05	0.000242528	0.000265374	0.000243697	0.00034951	0.000203382	0.000315015	0.000184714	0.000268962	0.000297169	0.000148359	0.000191386	0.000250658	0.000206196	0.000184722	0.000187191	0.000217625	0.000193672
K11175	0.795012	purN	phosphoribosylglycinamide formyltransferase 1	EC:2.1.2.2	ko00230|ko00670	Metabolism; Nucleotide metabolism; Purine metabolism|Metabolism; Metabolism of cofactors and vitamins; One carbon pool by folate	0.000231186	0.000232622	0.000463808	1.00621	+	0.000249322	0.000154701	0.000232305	0.000274289	0.000239523	0.000266042	0.000239861	0.000229897	9.48733e-05	0.000347978	0.000239074	0.000206367	0.000317477	0.000158354	0.000267262	0.000151095	0.000227009	0.000262259	0.000153366	0.000292272	0.000219005	0.000196881	0.000221875	0.000324605	0.000241963	0.000227472
K02066	0.157213	mlaE, linK	phospholipid/cholesterol/gamma-HCH transport system permease protein	-	ko02010	Environmental Information Processing; Membrane transport; ABC transporters	0.000259643	0.000204003	0.000463645	0.785705	-	0.000267032	0.000158018	0.000256931	0.000267531	0.000323839	0.000288672	0.000277075	0.000288472	0.000139992	0.000420688	0.000220521	0.00020694	0.000224448	9.42369e-05	0.000195782	9.72565e-05	0.000185016	0.000245444	7.93071e-05	0.000318776	0.000208387	0.000171012	0.000319362	0.000309003	0.000276347	0.000217386
K01880	0.0350891	GARS, glyS1	glycyl-tRNA synthetase	EC:6.1.1.14	ko00970	Genetic Information Processing; Translation; Aminoacyl-tRNA biosynthesis	0.000269644	0.000193409	0.000463053	0.717277	-	0.00037027	0.000272373	0.000207976	0.00025921	0.000250596	0.000416073	0.000354641	0.000325569	7.81275e-05	0.000196336	0.000316434	0.00018812	0.00017405	0.00017323	0.000215549	0.00020251	0.000220934	0.000281564	2.6317e-05	0.00018528	0.000274451	0.000161078	0.000194816	0.000211132	0.000244109	0.00016822
K09815	0.214494	znuA	zinc transport system substrate-binding protein	-	ko02010	Environmental Information Processing; Membrane transport; ABC transporters	0.000241719	0.000220707	0.000462426	0.913073	-	0.000288863	0.0002279	0.000234338	0.000263819	0.000252147	0.000335691	0.000286155	0.000286577	6.4424e-05	0.000175176	0.00028662	0.000198916	0.000326835	0.000223987	0.000277711	0.000169236	0.000224354	0.000261817	0.000155834	0.000184307	0.000302306	0.000179464	0.000160402	0.000182233	0.0002327	0.000174227
K03621	0.930987	plsX	glycerol-3-phosphate acyltransferase PlsX	EC:2.3.1.15	ko00561|ko00564	Metabolism; Lipid metabolism; Glycerolipid metabolism|Metabolism; Lipid metabolism; Glycerophospholipid metabolism	0.000234304	0.000227511	0.000461815	0.971006	-	0.000226687	0.000140242	0.000236198	0.000322972	0.000265065	0.000233056	0.000283156	0.000185267	0.000123913	0.000389051	0.000162175	0.000243868	0.000322088	0.000165503	0.000274884	0.000119791	0.000208448	0.000262692	0.000167867	0.000302285	0.000236997	0.000184545	0.000229159	0.000255867	0.000263361	0.000238766
K09155	0.236584	K09155	-	-	-	-	0.000251079	0.000210719	0.000461799	0.839254	-	0.000290907	0.000265456	0.000235537	0.00026406	0.000192505	0.000371073	0.000258501	0.000278305	4.9163e-05	0.000124011	0.000385718	0.000297714	0.000301697	0.000228527	0.000226272	0.000169026	0.000222388	0.000327283	0.000131394	0.000201318	0.000308575	0.000159536	0.000128741	0.000123874	0.000214294	0.000229149
K00548	0.126022	metH, MTR	5-methyltetrahydrofolate--homocysteine methyltransferase	EC:2.1.1.13	ko01230|ko00270|ko00670|ko00450	Metabolism; Overview; Biosynthesis of amino acids|Metabolism; Amino acid metabolism; Cysteine and methionine metabolism|Metabolism; Metabolism of cofactors and vitamins; One carbon pool by folate|Metabolism; Metabolism of other amino acids; Selenocompound metabolism	0.000265707	0.0001953	0.000461007	0.73502	-	0.000183046	0.000191335	0.00020192	0.000240628	0.000407614	0.000336498	0.000240263	0.000392912	0.000106057	0.000287503	0.000302406	0.000298307	0.00031465	0.000125434	0.000119981	5.88539e-05	0.000140956	0.0002285	6.39651e-05	0.000238373	0.000281835	0.00013591	0.000330257	0.000304886	0.000178982	0.000250088
K03570	0.0689643	mreC	rod shape-determining protein MreC	-	-	-	0.000254019	0.000206978	0.000460997	0.814812	-	0.000286264	0.000221148	0.00025677	0.000275171	0.000269395	0.000337556	0.000200193	0.000304691	0.000124981	0.000270615	0.000264618	0.000236831	0.000292273	0.0001227	0.000229035	0.000147402	0.000173948	0.000260913	9.47915e-05	0.000273168	0.000235261	0.000162399	0.000248698	0.000243146	0.000210596	0.00019442
K00812	0.0885338	aspB	aspartate aminotransferase	EC:2.6.1.1	ko01210|ko00350|ko00330|ko00250|ko01230|ko00401|ko00360|ko00400|ko00950|ko00270|ko00960	Metabolism; Overview; 2-Oxocarboxylic acid metabolism|Metabolism; Amino acid metabolism; Tyrosine metabolism|Metabolism; Amino acid metabolism; Arginine and proline metabolism|Metabolism; Amino acid metabolism; Alanine, aspartate and glutamate metabolism|Metabolism; Overview; Biosynthesis of amino acids|Metabolism; Biosynthesis of other secondary metabolites; Novobiocin biosynthesis|Metabolism; A…	0.000256589	0.000204078	0.000460668	0.79535	-	0.000302985	0.000229896	0.000215438	0.000215283	0.000229142	0.000342797	0.000318675	0.00034285	7.36668e-05	0.00017909	0.000373225	0.000256025	0.000253995	0.000195049	0.000232484	0.000163169	0.000175577	0.000343177	7.32598e-05	0.0002234	0.000298454	0.000153799	0.000157411	0.000179167	0.000234477	0.000195054
K04754	0.54437	mlaA, vacJ	-	-	-	-	0.000248936	0.000211726	0.000460662	0.850522	-	0.000230754	9.94451e-05	0.000297213	0.000401236	0.000339484	0.000193172	0.000301907	0.000193988	0.000191597	0.000520155	7.27498e-05	0.000145534	0.000245074	7.57586e-05	0.000263429	6.51186e-05	0.000168275	0.000201577	0.000117235	0.000426442	0.000130486	0.000180282	0.000325437	0.000341596	0.000291482	0.000223038
K03536	0.236584	rnpA	ribonuclease P protein component	EC:3.1.26.5	-	-	0.000246166	0.000213925	0.00046009	0.869027	-	0.000317447	0.000205229	0.000216263	0.000276346	0.000247318	0.00033459	0.000279846	0.000270938	9.56628e-05	0.000265788	0.000233037	0.000211524	0.000264552	0.000163543	0.000278092	0.000133202	0.00017294	0.000310333	9.37163e-05	0.000236689	0.000265826	0.000158049	0.000230449	0.000259704	0.000263612	0.000202208
K03183	0.0689643	ubiE	demethylmenaquinone methyltransferase / 2-methoxy-6-polyprenyl-1,4-benzoquinol methylase	EC:2.1.1.163 2.1.1.201	ko00130	Metabolism; Metabolism of cofactors and vitamins; Ubiquinone and other terpenoid-quinone biosynthesis	0.000252708	0.000207368	0.000460076	0.820582	-	0.000303765	0.000193898	0.000236564	0.000238237	0.00023965	0.000286285	0.000358981	0.00024856	0.000105426	0.000342772	0.000241431	0.000236931	0.000226364	0.000143229	0.000213315	0.000125719	0.000176604	0.000291033	8.31839e-05	0.000325428	0.000218311	0.000195695	0.000209973	0.00027956	0.000222861	0.000181841
K09952	0.053098	csn1, cas9	CRISPR-associated endonuclease Csn1	EC:3.1.-.-	-	-	0.000269858	0.00018979	0.000459648	0.703297	-	0.00031534	0.000207262	0.000260105	0.000296038	0.000278574	0.000400398	0.000424486	0.000265596	6.75805e-05	0.00031602	0.000260565	0.00014633	0.000181874	0.000150053	0.000357538	0.000216969	0.000306872	0.000262054	7.40455e-05	0.000119385	0.000181493	0.000196238	0.000113883	0.000117077	0.000302559	0.000146872
K16211	0.623605	malY, malT	maltose/moltooligosaccharide transporter	-	-	-	0.000245398	0.000214151	0.000459548	0.872668	-	0.000220007	0.000109978	0.000255209	0.00042897	0.000242772	0.000236438	0.000239766	0.000279756	0.000132802	0.000441102	0.00016264	0.000195332	0.000265837	9.59706e-05	0.000289601	9.48244e-05	0.000260957	0.000260704	0.000109467	0.000370771	0.000161453	0.000202413	0.00022703	0.000230778	0.000307565	0.000230277
K11720	0.0303828	lptG	lipopolysaccharide export system permease protein	-	ko02010	Environmental Information Processing; Membrane transport; ABC transporters	0.000262951	0.000196035	0.000458987	0.745519	-	0.0002934	0.000183258	0.000271154	0.000271333	0.000306887	0.000309121	0.000293975	0.00029001	0.000130358	0.000379735	0.000219652	0.000206534	0.00022452	9.03233e-05	0.000201089	0.000120246	0.000187642	0.000240785	9.63327e-05	0.000303054	0.000200971	0.000166195	0.000246126	0.000275137	0.000276532	0.000202997
K01012	0.285476	bioB	biotin synthase	EC:2.8.1.6	ko00780	Metabolism; Metabolism of cofactors and vitamins; Biotin metabolism	0.000249052	0.000209765	0.000458818	0.842254	-	0.000213739	0.000146329	0.000285258	0.0002834	0.000320851	0.000250162	0.000265319	0.000231308	0.00016612	0.000360488	0.000202446	0.000263209	0.000247384	0.000109512	0.000187705	0.000102156	0.000176586	0.000252485	8.86894e-05	0.000323402	0.00022677	0.000187153	0.0003271	0.000288241	0.000303255	0.000230296
K09710	0.112351	ybeB	ribosome-associated protein	-	-	-	0.000249596	0.000208997	0.000458593	0.837342	-	0.000278651	0.000183854	0.00022121	0.00029191	0.00027336	0.000277191	0.00033984	0.000257872	0.00011391	0.000298277	0.000241812	0.000217266	0.00023496	0.000160245	0.000251245	0.00010722	0.000178861	0.000287919	9.8735e-05	0.000286308	0.00026609	0.000164363	0.000220746	0.000251278	0.000261234	0.000231575
K06890	0.060602	K06890	-	-	-	-	0.000252281	0.000204814	0.000457095	0.811847	-	0.000265955	0.000192181	0.000256519	0.000291652	0.00024314	0.000342968	0.000253943	0.000288465	0.000123391	0.000312672	0.000260334	0.000196156	0.00030194	0.000122251	0.000225225	0.000149204	0.000188968	0.000248109	0.000116467	0.000293678	0.000197241	0.000172853	0.000210522	0.000231308	0.000222799	0.000215255
K06915	0.506721	K06915	-	-	-	-	0.000241728	0.000215023	0.000456751	0.889524	-	0.000279612	0.000160119	0.000267596	0.000262547	0.000310528	0.000247697	0.000331348	0.000203801	0.000150722	0.000360906	0.000140256	0.000185607	0.000303821	0.000113226	0.000283234	0.000104647	0.00016111	0.000225089	0.000102439	0.000313513	0.000184274	0.000200722	0.000214225	0.000373977	0.000288614	0.000168775
K07862	0.885234	sstT	-	-	-	-	0.000227023	0.000229147	0.00045617	1.00935	+	0.000182206	0.000122944	0.000236245	0.000288537	0.000273569	0.000222056	0.000279068	0.000190744	0.000121719	0.000418192	0.000150266	0.000238733	0.000316676	0.000140482	0.000240075	9.68996e-05	0.000180808	0.000268311	0.000132487	0.000360482	0.000231534	0.000187242	0.000276942	0.000317823	0.000259105	0.000244997
K00759	0.54437	APRT, apt	adenine phosphoribosyltransferase	EC:2.4.2.7	ko00230	Metabolism; Nucleotide metabolism; Purine metabolism	0.000241298	0.000214648	0.000455946	0.889554	-	0.000285013	0.000197366	0.000249093	0.000239505	0.000256428	0.000286927	0.000317709	0.000260327	9.62367e-05	0.000227323	0.00023678	0.000242871	0.000267553	0.000181299	0.000253084	0.000121995	0.000159536	0.000301006	0.00010806	0.000283711	0.000268396	0.000151648	0.000211702	0.000267785	0.000234183	0.000197742
K00943	0.885234	tmk, DTYMK	dTMP kinase	EC:2.7.4.9	ko00240	Metabolism; Nucleotide metabolism; Pyrimidine metabolism	0.000234442	0.000221473	0.000455915	0.944679	-	0.000249235	0.000191073	0.000222377	0.000263911	0.000236764	0.000262976	0.000351585	0.00019045	8.59156e-05	0.000296825	0.000190804	0.000271391	0.000271582	0.00014942	0.000257158	0.0001405	0.00018735	0.000277096	0.000101094	0.000294218	0.000284086	0.000154358	0.000242436	0.000298373	0.000246206	0.000208434
K03522	0.193931	fixB, etfA	electron transfer flavoprotein alpha subunit	-	-	-	0.000245312	0.000209874	0.000455185	0.85554	-	0.000221679	0.000170933	0.000252169	0.000261866	0.000249053	0.000257293	0.000348693	0.000300268	9.53507e-05	0.000224799	0.000286709	0.000274926	0.000232746	0.000167979	0.000185225	0.000192786	0.00017366	0.000315272	5.94285e-05	0.000321245	0.000278405	0.00015478	0.000236221	0.000200738	0.000304236	0.000244175
K00974	0.174853	cca	tRNA nucleotidyltransferase (CCA-adding enzyme)	EC:2.7.7.72 3.1.3.- 3.1.4.-	ko03013	Genetic Information Processing; Translation; RNA transport	0.000241799	0.000213358	0.000455157	0.882378	-	0.000245618	0.000219933	0.000242085	0.000276883	0.000264525	0.000237282	0.000338969	0.000187054	0.000169488	0.000334197	0.000164813	0.000220742	0.000275918	0.000141542	0.000243534	0.000154978	0.000193654	0.000217475	0.000167386	0.000357485	0.000208597	0.000171872	0.000194625	0.00023323	0.000257761	0.000198266
K06236	0.214494	COL1AS	collagen, type I/II/III/V/XI/XXIV/XXVII, alpha	-	ko04611|ko04512|ko04974|ko04151|ko04510|ko05146	Organismal Systems; Immune system; Platelet activation|Environmental Information Processing; Signaling molecules and interaction; ECM-receptor interaction|Organismal Systems; Digestive system; Protein digestion and absorption|Environmental Information Processing; Signal transduction; PI3K-Akt signaling pathway|Cellular Processes; Cellular commiunity; Focal adhesion|Human Diseases; Infectious dise…	0.000246017	0.000208453	0.00045447	0.84731	-	0.000728774	0.000105146	9.18502e-05	0.000271602	0.000303874	0.000182405	0.000269869	0.000161122	8.04044e-05	0.000334241	0.000232942	0.000189975	0.000128635	8.46861e-05	7.5852e-05	6.16824e-05	0.00018133	0.00018785	5.5837e-05	0.000303389	0.000136439	0.000122707	0.000855115	0.000307908	0.000145542	0.000163326
K03565	0.053098	recX	-	-	-	-	0.000256956	0.000197285	0.000454242	0.767777	-	0.00031606	0.000223714	0.000272392	0.000264444	0.000278644	0.000348538	0.000337308	0.000269172	0.00011166	0.000220895	0.000241965	0.000198686	0.000288565	0.00013539	0.00024226	0.00011377	0.000180624	0.000276148	8.91343e-05	0.000253434	0.000259278	0.000168855	0.000161433	0.000198532	0.000241249	0.000208558
K07107	0.0303828	ybgC	acyl-CoA thioester hydrolase	EC:3.1.2.-	-	-	0.000260687	0.000193131	0.000453818	0.740854	-	0.000335075	0.00023477	0.000236559	0.000243188	0.00030127	0.000323729	0.000258257	0.000343618	0.000117881	0.000233044	0.000276228	0.000224628	0.000222205	9.17301e-05	0.000208037	0.000159455	0.00017382	0.000321261	4.89134e-05	0.000279212	0.000241547	0.000114046	0.000191241	0.000266107	0.000226265	0.000202163
K01043	0.0120228	E2.-.-.-	-	-	-	-	0.000271319	0.000182457	0.000453776	0.67248	-	0.000338273	0.000230584	0.000291963	0.000205297	0.000281987	0.000363734	0.000257218	0.00035674	0.000139326	0.000234148	0.000350046	0.000206514	0.000256916	0.000125683	0.000162774	0.000139552	0.000166416	0.000257391	2.2e-05	0.000302727	0.00022056	0.000175681	0.000167709	0.000192074	0.000218614	0.000173001
K07192	0.97697	FLOT	flotillin	-	ko04910	Organismal Systems; Endocrine system; Insulin signaling pathway	0.000233766	0.000219912	0.000453678	0.940738	-	0.000222703	0.000159036	0.000231431	0.000157371	0.000241541	0.000267867	0.000522825	0.000167815	0.000126614	0.000345997	0.000176895	0.000185097	0.000272558	0.000128845	0.000223218	0.000109954	0.000190091	0.000329913	7.65606e-05	0.000436133	0.000189546	0.000172992	0.000261271	0.000247869	0.000246879	0.000174712
K00831	0.0404041	serC, PSAT1	phosphoserine aminotransferase	EC:2.6.1.52	ko00680|ko00260|ko00750|ko01200|ko01230	Metabolism; Energy metabolism; Methane metabolism|Metabolism; Amino acid metabolism; Glycine, serine and threonine metabolism|Metabolism; Metabolism of cofactors and vitamins; Vitamin B6 metabolism|Metabolism; Overview; Carbon metabolism|Metabolism; Overview; Biosynthesis of amino acids	0.000253043	0.000200564	0.000453606	0.792609	-	0.000280548	0.00019003	0.000250185	0.000264952	0.000291124	0.000298862	0.000340108	0.000273198	9.99954e-05	0.000318537	0.000228416	0.000200553	0.000244337	0.000124687	0.000201625	0.00013308	0.000188361	0.00024378	6.06585e-05	0.000285002	0.000224161	0.000190037	0.00024928	0.000261759	0.000271354	0.000206265
K03664	0.126022	smpB	-	-	-	-	0.000250679	0.000202751	0.000453429	0.808806	-	0.00033427	0.000230319	0.000261236	0.000266299	0.00024455	0.000360171	0.000308238	0.000248951	8.60117e-05	0.000240214	0.000238739	0.000189147	0.000250508	0.000145273	0.000270521	0.000140976	0.000181792	0.000265117	7.62745e-05	0.000259313	0.00022562	0.000167175	0.000202982	0.000247456	0.000217147	0.000175383
K02503	0.0998774	HINT1, hinT, hit	histidine triad (HIT) family protein	-	-	-	0.000245905	0.000207275	0.00045318	0.84291	-	0.000297421	0.000221408	0.000237233	0.000264118	0.000255273	0.00030945	0.000301535	0.000275733	0.000105348	0.00024673	0.000223006	0.000213601	0.000269094	0.000184598	0.000258441	0.000134692	0.000199385	0.000295297	8.7546e-05	0.000230774	0.000247241	0.000165469	0.000188445	0.000226323	0.000233581	0.000184171
K00036	0.97697	G6PD, zwf	glucose-6-phosphate 1-dehydrogenase	EC:1.1.1.49	ko05230|ko00030|ko01200|ko00480	Human Diseases; Cancers; Central carbon metabolism in cancer|Metabolism; Carbohydrate metabolism; Pentose phosphate pathway|Metabolism; Overview; Carbon metabolism|Metabolism; Metabolism of other amino acids; Glutathione metabolism	0.000224168	0.000228725	0.000452894	1.02033	+	0.000298587	0.000140624	0.000214529	0.000283209	0.000224069	0.00025517	0.000308925	0.000181986	8.50297e-05	0.00031686	0.000180412	0.000200622	0.000305556	0.000157562	0.000289105	0.000111699	0.000242639	0.000244067	0.000133888	0.000253771	0.000203429	0.000200982	0.000238587	0.000363421	0.000214919	0.000141384
K03101	0.0998774	lspA	signal peptidase II	EC:3.4.23.36	ko03060	Genetic Information Processing; Folding, sorting and degradation; Protein export	0.000246881	0.000205407	0.000452288	0.832009	-	0.000316124	0.000203073	0.000287057	0.000287985	0.000237707	0.000300503	0.000288922	0.000267291	9.89077e-05	0.000235333	0.000247917	0.000191748	0.000241116	0.00013817	0.000283293	0.000152935	0.000193718	0.000278951	8.9013e-05	0.000255755	0.000251979	0.000141962	0.000188679	0.00024931	0.000209074	0.000184773
K16264	1	czcD, zitB	cobalt-zinc-cadmium efflux system protein	-	-	-	0.00022783	0.00022427	0.000452101	0.984373	-	0.000238283	0.00014839	0.000225194	0.00024691	0.00023196	0.000242409	0.000346416	0.000202612	9.64928e-05	0.000332286	0.000214716	0.000208296	0.000244125	0.000144945	0.000240626	0.000130498	0.000219121	0.000260391	9.87523e-05	0.000304344	0.000205345	0.000180157	0.000313518	0.000349418	0.00023966	0.000178159
K07460	0.0689643	yraN	-	-	-	-	0.000252346	0.000199636	0.000451982	0.791122	-	0.00031566	0.000196859	0.000248307	0.000270968	0.000264235	0.000295629	0.000259873	0.000289351	0.000125767	0.000308855	0.000233529	0.000219114	0.000220181	0.000116273	0.000214676	0.000107285	0.000173612	0.000265311	8.16456e-05	0.000325781	0.000212255	0.000170476	0.000234682	0.000273456	0.000252311	0.000183508
K00241	0.0998774	sdhC, frdC	succinate dehydrogenase / fumarate reductase, cytochrome b subunit	-	ko00020|ko00190|ko00650|ko01200|ko00720	Metabolism; Carbohydrate metabolism; Citrate cycle (TCA cycle)|Metabolism; Energy metabolism; Oxidative phosphorylation|Metabolism; Carbohydrate metabolism; Butanoate metabolism|Metabolism; Overview; Carbon metabolism|Metabolism; Energy metabolism; Carbon fixation pathways in prokaryotes	0.000249346	0.000202007	0.000451353	0.81015	-	0.000300549	0.000177378	0.000221719	0.000233328	0.000254719	0.000277515	0.000306578	0.00029967	8.83061e-05	0.000279729	0.000296294	0.000256364	0.000205479	0.00015964	0.000198431	0.000125013	0.000180479	0.000305823	4.48372e-05	0.000281151	0.00026223	0.000164417	0.00023252	0.00026407	0.000243329	0.000219345
K01749	0.750832	hemC, HMBS	hydroxymethylbilane synthase	EC:2.5.1.61	ko00860	Metabolism; Metabolism of cofactors and vitamins; Porphyrin and chlorophyll metabolism	0.000232138	0.000217431	0.000449568	0.936644	-	0.000225452	0.000106939	0.000220805	0.000251845	0.00025965	0.000220836	0.000352006	0.000186618	0.000137542	0.00040009	0.000178783	0.000245089	0.000254619	0.000113369	0.000207352	7.25053e-05	0.000171462	0.000296066	8.38447e-05	0.000339696	0.00024491	0.000162292	0.000287274	0.000375776	0.000299964	0.000207194
K03075	0.0463866	secG	preprotein translocase subunit SecG	-	ko03060|ko03070	Genetic Information Processing; Folding, sorting and degradation; Protein export|Environmental Information Processing; Membrane transport; Bacterial secretion system	0.00024796	0.000201549	0.00044951	0.812828	-	0.000295945	0.000201644	0.000256929	0.000274851	0.000252534	0.00030226	0.000310227	0.000268704	8.54241e-05	0.000287265	0.000205859	0.000233884	0.000231473	0.000141024	0.000215483	0.000110004	0.00018484	0.000233735	8.9551e-05	0.000346953	0.000246515	0.000153289	0.00022182	0.000243903	0.000221308	0.000202464
K02909	0.0885338	RP-L31, rpmE	large subunit ribosomal protein L31	-	ko03010	Genetic Information Processing; Translation; Ribosome	0.000247679	0.000201712	0.000449391	0.81441	-	0.000334732	0.000202466	0.000223892	0.000283137	0.000273656	0.000369475	0.000284011	0.000246999	8.40121e-05	0.000215794	0.000222924	0.000231048	0.000273102	0.000138537	0.000212738	0.000117246	0.000184713	0.00026458	0.000113921	0.000256048	0.000240538	0.000156251	0.000197563	0.000265307	0.000189771	0.00017325
K05810	0.312321	yfiH	-	-	-	-	0.000245283	0.000204067	0.000449349	0.831965	-	0.00025137	0.000165641	0.000201954	0.000250096	0.000264634	0.000303165	0.000312085	0.000265113	0.000126267	0.000323451	0.000249636	0.000229982	0.000234407	0.000124483	0.0001819	8.1143e-05	0.000178811	0.000273315	8.0864e-05	0.000330197	0.000267961	0.000128809	0.000247404	0.000319504	0.000253705	0.00021634
K02518	0.126022	infA	translation initiation factor IF-1	-	-	-	0.000243876	0.000205363	0.000449239	0.84208	-	0.000302931	0.000238059	0.000225869	0.000288468	0.000252897	0.000338952	0.000266939	0.000259966	7.74582e-05	0.000236231	0.000250077	0.00018866	0.000256765	0.000175184	0.000258617	0.00013981	0.000175394	0.000269877	7.01913e-05	0.000234955	0.000265931	0.000178695	0.000199595	0.00023934	0.000185517	0.000199049
K01653	0.54437	E2.2.1.6S, ilvH, ilvN	acetolactate synthase I/III small subunit	EC:2.2.1.6	ko00770|ko01230|ko00660|ko01210|ko00290|ko00650	Metabolism; Metabolism of cofactors and vitamins; Pantothenate and CoA biosynthesis|Metabolism; Overview; Biosynthesis of amino acids|Metabolism; Carbohydrate metabolism; C5-Branched dibasic acid metabolism|Metabolism; Overview; 2-Oxocarboxylic acid metabolism|Metabolism; Amino acid metabolism; Valine, leucine and isoleucine biosynthesis|Metabolism; Carbohydrate metabolism; Butanoate metabolism	0.000231991	0.000216972	0.000448962	0.935262	-	0.000232296	0.000122612	0.000194728	0.000304303	0.000280269	0.000193564	0.000326084	0.000188338	0.000107206	0.000372597	0.000197034	0.000264857	0.00025736	0.000168472	0.000243002	9.78146e-05	0.000184884	0.000312132	9.85515e-05	0.000268541	0.00026108	0.000168304	0.000277063	0.000266458	0.000252177	0.000233025
K01006	0.126022	ppdK	pyruvate, orthophosphate dikinase	EC:2.7.9.1	ko00620|ko01200|ko00720|ko00710	Metabolism; Carbohydrate metabolism; Pyruvate metabolism|Metabolism; Overview; Carbon metabolism|Metabolism; Energy metabolism; Carbon fixation pathways in prokaryotes|Metabolism; Energy metabolism; Carbon fixation in photosynthetic organisms	0.000250612	0.00019732	0.000447932	0.787356	-	0.000284137	0.000255277	0.000273024	0.000178434	0.000222814	0.000338531	0.000366131	0.000324179	7.66454e-05	9.79367e-05	0.000389785	0.000200446	0.000178746	0.00022101	0.000208541	0.000324622	0.000220431	0.000249496	2.28249e-05	0.000176431	0.000276975	0.000188328	0.000168241	0.000132199	0.000320306	0.000197294
K00941	0.0782522	thiD	hydroxymethylpyrimidine/phosphomethylpyrimidine kinase	EC:2.7.1.49 2.7.4.7	ko00730	Metabolism; Metabolism of cofactors and vitamins; Thiamine metabolism	0.000250166	0.000197579	0.000447746	0.789792	-	0.000212083	0.000176798	0.000264299	0.000277465	0.00029406	0.000248162	0.000226313	0.000266005	0.000113147	0.000381215	0.000273656	0.000268795	0.000266843	0.000123053	0.000207688	0.000110766	0.00016649	0.000237062	0.000108596	0.00028339	0.000206533	0.000153851	0.000229999	0.000276681	0.000222367	0.000220479
K02049	0.885234	ABC.SN.A	NitT/TauT family transport system ATP-binding protein	-	-	-	0.000221752	0.000225546	0.000447299	1.01711	+	0.000220539	0.000127229	0.000216328	0.00027813	0.000258963	0.000263303	0.000252481	0.000185279	0.000119717	0.000306668	0.000199435	0.000232956	0.000332562	0.000161621	0.00024266	0.000129878	0.00021029	0.000238961	0.000136353	0.00029084	0.000193287	0.00017789	0.000282098	0.000310118	0.000264609	0.000175728
K04068	0.060602	nrdG	anaerobic ribonucleoside-triphosphate reductase activating protein	EC:1.97.1.4	-	-	0.000246153	0.000200641	0.000446794	0.815107	-	0.000312305	0.000231728	0.000230593	0.000294119	0.000239569	0.000305542	0.000273451	0.00028549	9.8146e-05	0.000177357	0.000303181	0.000202351	0.000248445	0.000148531	0.000230676	0.00014665	0.000161916	0.000241305	0.000124172	0.000281075	0.000273515	0.00017283	0.000193449	0.000185127	0.000179892	0.000223347
K07091	0.060602	lptF	lipopolysaccharide export system permease protein	-	ko02010	Environmental Information Processing; Membrane transport; ABC transporters	0.000251929	0.000194786	0.000446715	0.773177	-	0.000275599	0.000166287	0.000284014	0.00026917	0.000281679	0.000301581	0.000291962	0.000263797	0.000139717	0.00039222	0.000205124	0.000152001	0.000213668	8.07745e-05	0.000203296	0.000131927	0.000221516	0.000217362	6.76755e-05	0.000347628	0.000174414	0.000166166	0.000251419	0.000261584	0.00026027	0.000209875
K00946	0.0998774	thiL	thiamine-monophosphate kinase	EC:2.7.4.16	ko00730	Metabolism; Metabolism of cofactors and vitamins; Thiamine metabolism	0.000246438	0.000199173	0.000445612	0.808209	-	0.000321095	0.000178624	0.000244732	0.000251477	0.000234928	0.000285622	0.000330323	0.000263557	0.000119392	0.000289562	0.000220117	0.00021783	0.000238657	0.000111445	0.000224515	0.000116152	0.000176598	0.000274723	6.85988e-05	0.000283268	0.000206236	0.000156281	0.000222579	0.000311027	0.000259789	0.000162883
K03768	0.126022	PPIB, ppiB	peptidyl-prolyl cis-trans isomerase B (cyclophilin B)	EC:5.2.1.8	-	-	0.000241342	0.000203834	0.000445176	0.844587	-	0.000294354	0.000228523	0.000202805	0.000294284	0.000241237	0.000339935	0.000233779	0.000281445	8.9523e-05	0.00023524	0.000271938	0.000183042	0.000269307	0.000153141	0.000220989	0.000110238	0.000207041	0.000284491	0.000119131	0.000262253	0.000253037	0.000157686	0.000191876	0.000216822	0.000218535	0.000206904
K00335	0.885234	nuoF	NADH-quinone oxidoreductase subunit F	EC:1.6.5.3	ko00190	Metabolism; Energy metabolism; Oxidative phosphorylation	0.000231097	0.00021285	0.000443947	0.92104	-	0.000198285	8.87219e-05	0.000319658	0.000341339	0.000229821	0.000190655	0.000407105	0.000173162	0.000161821	0.000345366	0.000114993	0.000202241	0.000286295	0.000116432	0.000256008	0.000109435	0.000165217	0.000250073	9.86819e-05	0.000337545	0.000200392	0.000256908	0.000212135	0.000265076	0.000377003	0.000225539
K01961	0.506721	accC	acetyl-CoA carboxylase, biotin carboxylase subunit	EC:6.4.1.2 6.3.4.14	ko00620|ko01212|ko01200|ko00720|ko00253|ko00061|ko00640	Metabolism; Carbohydrate metabolism; Pyruvate metabolism|Metabolism; Overview; Fatty acid metabolism|Metabolism; Overview; Carbon metabolism|Metabolism; Energy metabolism; Carbon fixation pathways in prokaryotes|Metabolism; Metabolism of terpenoids and polyketides; Tetracycline biosynthesis|Metabolism; Lipid metabolism; Fatty acid biosynthesis|Metabolism; Carbohydrate metabolism; Propanoate metab…	0.000235788	0.00020773	0.000443519	0.881002	-	0.000247745	0.000129624	0.000223999	0.000306166	0.000299144	0.000247699	0.000315324	0.000199124	0.000122367	0.000415025	0.000159665	0.000163581	0.000280987	0.000131019	0.000259166	0.000122783	0.000230302	0.000210476	0.000136265	0.000279477	0.000180314	0.000183563	0.000231322	0.000247088	0.000298593	0.000203743
K01495	0.0689643	GCH1, folE	GTP cyclohydrolase I	EC:3.5.4.16	ko00790	Metabolism; Metabolism of cofactors and vitamins; Folate biosynthesis	0.00024171	0.000201761	0.000443471	0.834722	-	0.000315108	0.00019027	0.000165974	0.000215722	0.00024151	0.000293962	0.000301205	0.00025917	8.98432e-05	0.000226283	0.00030322	0.000298254	0.000208925	0.000176204	0.000205693	0.000152035	0.000191204	0.000297942	8.23276e-05	0.000200948	0.000293756	0.000144474	0.000212117	0.000255504	0.000201301	0.000196655
K02110	0.140955	ATPF0C, atpE	F-type H+-transporting ATPase subunit c	-	ko00190|ko00195	Metabolism; Energy metabolism; Oxidative phosphorylation|Metabolism; Energy metabolism; Photosynthesis	0.000236664	0.000205743	0.000442407	0.869348	-	0.000283056	0.000185037	0.000197582	0.000267204	0.000278675	0.000291265	0.000289588	0.000270721	8.86389e-05	0.000271591	0.000216474	0.000200131	0.000248648	0.000146326	0.000226493	0.000112171	0.00015479	0.000275254	0.000102267	0.000261373	0.000248829	0.000168016	0.000248057	0.000276691	0.00022923	0.000222672
K01534	0.0463866	zntA	Cd2+/Zn2+-exporting ATPase	EC:3.6.3.3 3.6.3.5	-	-	0.000260769	0.000181092	0.000441862	0.694453	-	0.000262923	0.00024232	0.000250054	0.000186323	0.000234495	0.00037863	0.000223283	0.000409489	8.95319e-05	9.5482e-05	0.000406304	0.000350399	0.000208126	0.000168665	0.000154314	0.000171091	0.000175374	0.000300414	2.95316e-05	0.000228715	0.000356941	0.000144941	0.00014498	9.00144e-05	0.000222292	0.000252678
K00794	0.236584	ribH, RIB4	6,7-dimethyl-8-ribityllumazine synthase	EC:2.5.1.78	ko00740	Metabolism; Metabolism of cofactors and vitamins; Riboflavin metabolism	0.000241883	0.000199848	0.000441731	0.826216	-	0.00027611	0.000159472	0.000205862	0.00026337	0.00028294	0.00029045	0.000234751	0.000291057	0.000130237	0.000355493	0.00023244	0.000180414	0.000204231	0.000104501	0.00020291	9.16501e-05	0.000182604	0.000260379	8.03571e-05	0.000307432	0.000201373	0.000163626	0.000285221	0.000313887	0.000242091	0.000203846
K02492	0.58336	hemA	glutamyl-tRNA reductase	EC:1.2.1.70	ko00860	Metabolism; Metabolism of cofactors and vitamins; Porphyrin and chlorophyll metabolism	0.000231261	0.000210129	0.000441389	0.908624	-	0.000263298	0.000149272	0.000199845	0.000262639	0.000246177	0.00023148	0.000323366	0.000188062	9.92621e-05	0.000346298	0.000209382	0.000256045	0.000298163	0.000145661	0.000220759	9.45891e-05	0.000178459	0.000277255	6.02249e-05	0.000328371	0.000211393	0.000160396	0.000215353	0.000330923	0.000244078	0.000182196
K06958	0.707454	yhbJ	UPF0042 nucleotide-binding protein	-	-	-	0.000228797	0.00021256	0.000441357	0.929035	-	0.000261253	0.000171813	0.000203128	0.000268941	0.000237825	0.000244766	0.000321337	0.000212074	9.09841e-05	0.000305055	0.000202545	0.00022584	0.000277351	0.000160895	0.000256213	9.99146e-05	0.000177055	0.000280461	0.000123519	0.000262997	0.000253651	0.000181747	0.000216852	0.000260067	0.000227468	0.000185638
K00919	0.236584	ispE	4-diphosphocytidyl-2-C-methyl-D-erythritol kinase	EC:2.7.1.148	ko00900	Metabolism; Metabolism of terpenoids and polyketides; Terpenoid backbone biosynthesis	0.000237155	0.000204027	0.000441182	0.86031	-	0.000281582	0.000189722	0.000259305	0.000237	0.000202702	0.000299118	0.000292473	0.000239391	8.88187e-05	0.000302594	0.000246063	0.000207094	0.000261521	0.000136368	0.000225356	0.00013741	0.000172675	0.00027432	4.90654e-05	0.000279681	0.00025585	0.000165214	0.000193352	0.000297512	0.000204516	0.000195482
K01246	0.435731	tag	DNA-3-methyladenine glycosylase I	EC:3.2.2.20	ko03410	Genetic Information Processing; Replication and repair; Base excision repair	0.000235195	0.000205914	0.000441109	0.875503	-	0.000265143	0.000177533	0.00021476	0.000287328	0.000246646	0.000276588	0.000353896	0.000221823	7.39533e-05	0.000257349	0.000205599	0.000241721	0.000265628	0.000152515	0.000302175	9.08146e-05	0.000192019	0.000284302	0.000106381	0.000261119	0.000258804	0.00013944	0.000209613	0.000208153	0.000204767	0.000191082
K03282	0.0689643	mscL	large conductance mechanosensitive channel	-	-	-	0.000244442	0.000196584	0.000441026	0.804216	-	0.000303852	0.000206385	0.000252785	0.000271638	0.000272581	0.000324112	0.000297705	0.000238946	9.27991e-05	0.000226775	0.000221203	0.000224525	0.000252325	0.000187554	0.000246536	0.000114158	0.000181525	0.000250697	8.43098e-05	0.000227587	0.000245182	0.000146222	0.00017767	0.000245244	0.000260264	0.00018061
K03789	0.707454	rimI	ribosomal-protein-alanine N-acetyltransferase	EC:2.3.1.128	-	-	0.000215876	0.000224757	0.000440633	1.04114	+	0.000211716	0.000115421	0.000187456	0.000265611	0.000236484	0.000181677	0.000319419	0.00015522	0.000131099	0.000384061	0.000156276	0.000246076	0.000266617	0.000137629	0.00030142	9.089e-05	0.000162922	0.000281302	0.00010894	0.000338778	0.000228329	0.000169523	0.000280565	0.00033017	0.000321543	0.000204806
K00027	0.174853	ME2, sfcA, maeA	malate dehydrogenase (oxaloacetate-decarboxylating)	EC:1.1.1.38	ko02020|ko01200|ko00620	Environmental Information Processing; Signal transduction; Two-component system|Metabolism; Overview; Carbon metabolism|Metabolism; Carbohydrate metabolism; Pyruvate metabolism	0.000244339	0.000195589	0.000439928	0.80048	-	0.000249607	0.000193655	0.000200686	0.000300603	0.000241472	0.000338756	0.000385588	0.00020791	0.000136031	0.00017368	0.000274714	0.000229373	0.000230318	0.000206018	0.000232827	0.00012891	0.000179374	0.000282314	3.95023e-05	0.000248089	0.00029418	0.00015158	0.000159602	0.000194352	0.000288096	0.000226768
K00297	0.885234	metF, MTHFR	methylenetetrahydrofolate reductase (NADPH)	EC:1.5.1.20	ko00670|ko01200|ko00720	Metabolism; Metabolism of cofactors and vitamins; One carbon pool by folate|Metabolism; Overview; Carbon metabolism|Metabolism; Energy metabolism; Carbon fixation pathways in prokaryotes	0.000218264	0.000221553	0.000439817	1.01507	+	0.000224217	0.000112818	0.000204699	0.000270048	0.000235929	0.000236051	0.000332254	0.000185614	0.000100307	0.000312303	0.000196341	0.000208584	0.000275344	0.000151654	0.000244785	0.000101794	0.000179241	0.000292591	0.000122976	0.000332112	0.000226749	0.000164555	0.000255353	0.000311482	0.000236985	0.000175222
K01421	0.885234	yhgE	-	-	-	-	0.00021722	0.000221844	0.000439065	1.02129	+	0.000205629	0.000224161	0.000131165	0.000274194	0.000160836	0.000277901	0.000481136	0.000148602	2.81647e-05	0.000186412	0.000271317	0.000217128	0.000297447	0.000233834	0.000379196	0.000129263	0.000233515	0.000265056	0.000123157	0.000188312	0.000249663	0.00013968	0.000169224	0.000253783	0.000191832	0.000164372
K07234	0.930987	K07234	-	-	-	-	0.00022676	0.000212107	0.000438867	0.935379	-	0.000256332	8.09126e-05	0.00027502	0.000358826	0.000286722	0.000185801	0.000232336	0.000165332	0.000141572	0.000503596	7.79657e-05	0.000156707	0.000308091	5.33468e-05	0.000235213	5.12062e-05	0.000188276	0.000198056	0.000131149	0.000392143	9.86751e-05	0.000170079	0.000364913	0.000354134	0.000255604	0.000165074
K07316	0.340779	mod	adenine-specific DNA-methyltransferase	EC:2.1.1.72	-	-	0.000239536	0.000199099	0.000438634	0.831187	-	0.000471663	0.000232634	0.000178425	0.00023771	0.000220476	0.000259033	0.000294222	0.000255058	4.99328e-05	0.000433325	0.000109812	0.000132136	0.000305917	0.000128608	0.000173658	0.000171109	0.000179173	0.000243986	6.51953e-05	0.000225393	0.000144415	0.000186989	0.000160282	0.00040446	0.000316685	0.000166395
K02065	0.0782522	mlaF, linL, mkl	phospholipid/cholesterol/gamma-HCH transport system ATP-binding protein	-	ko02010	Environmental Information Processing; Membrane transport; ABC transporters	0.000250073	0.000188533	0.000438606	0.753912	-	0.000261301	0.000167472	0.000228814	0.000266157	0.000315559	0.000290531	0.000284276	0.000266851	0.000135893	0.000375682	0.000200031	0.000208311	0.000192129	8.93513e-05	0.000188817	9.24993e-05	0.000175396	0.000232298	7.46967e-05	0.000315442	0.000182674	0.000166513	0.00026705	0.000285531	0.000264539	0.000184163
K06237	0.506721	COL4A	collagen, type IV, alpha	-	ko05146|ko04151|ko04512|ko04974|ko05200|ko05222|ko04510	Human Diseases; Infectious diseases; Amoebiasis|Environmental Information Processing; Signal transduction; PI3K-Akt signaling pathway|Environmental Information Processing; Signaling molecules and interaction; ECM-receptor interaction|Organismal Systems; Digestive system; Protein digestion and absorption|Human Diseases; Cancers; Pathways in cancer|Human Diseases; Cancers; Small cell lung cancer|Ce…	0.000246256	0.000192301	0.000438558	0.7809	-	0.000194807	8.45704e-05	0.000216576	0.000187043	0.000265636	0.000245448	0.000208534	8.5694e-05	0.000104043	0.00110432	8.00645e-05	0.000178335	7.93274e-05	5.34367e-05	0.000194756	4.73077e-05	0.000228277	0.000145126	5.98917e-05	0.000437982	0.000132092	0.000131983	0.000418807	0.000378631	0.000153078	0.000180336
K00537	0.707454	ARSC1, arsC	arsenate reductase	EC:1.20.4.1	-	-	0.000224121	0.000211368	0.000435489	0.9431	-	0.000224628	0.000137279	0.000265732	0.000305214	0.000274844	0.000234745	0.000236548	0.000197528	0.000156665	0.000362732	9.96965e-05	0.000193839	0.000311389	9.26022e-05	0.000283725	8.31218e-05	0.000163963	0.000230349	0.000117835	0.00035851	0.000176003	0.00021996	0.000210541	0.000288423	0.000205252	0.000183856
K01698	0.707454	hemB, ALAD	porphobilinogen synthase	EC:4.2.1.24	ko00860	Metabolism; Metabolism of cofactors and vitamins; Porphyrin and chlorophyll metabolism	0.000224073	0.000210936	0.000435009	0.941372	-	0.000234409	0.000126885	0.000184482	0.000233578	0.000254651	0.000217769	0.000283033	0.000217898	0.000125815	0.000372893	0.000193092	0.000244368	0.000268542	0.000118913	0.00022339	0.000106864	0.000180866	0.000264858	7.34087e-05	0.000280978	0.000214748	0.000157596	0.000277296	0.000363771	0.000257535	0.000204066
K03272	0.370844	gmhC, hldE, waaE, rfaE	D-beta-D-heptose 7-phosphate kinase / D-beta-D-heptose 1-phosphate adenosyltransferase	EC:2.7.1.167 2.7.7.70	ko00540	Metabolism; Glycan biosynthesis and metabolism; Lipopolysaccharide biosynthesis	0.000235669	0.000199076	0.000434745	0.844727	-	0.000192705	0.000101077	0.00024803	0.000338468	0.000318987	0.000203213	0.00036345	0.000187076	0.000121739	0.000394056	0.000127553	0.000231675	0.000260682	9.7758e-05	0.000226173	8.58452e-05	0.000161723	0.000221934	0.000111039	0.000321106	0.000199791	0.000164253	0.000245292	0.000293316	0.000310888	0.000228127
K03521	0.0689643	fixA, etfB	-	-	-	-	0.000242069	0.000192635	0.000434704	0.795788	-	0.000247066	0.000155197	0.000279181	0.000229794	0.000252885	0.000267014	0.000347636	0.000285236	0.000102145	0.000213087	0.000278674	0.00024691	0.000201259	0.000156863	0.000208639	0.00017044	0.000176986	0.000306957	4.00795e-05	0.000250284	0.000255978	0.000140098	0.000218633	0.000185408	0.000279776	0.000245529
K01809	0.750832	manA, MPI	mannose-6-phosphate isomerase	EC:5.3.1.8	ko00520|ko00051	Metabolism; Carbohydrate metabolism; Amino sugar and nucleotide sugar metabolism|Metabolism; Carbohydrate metabolism; Fructose and mannose metabolism	0.000222471	0.000212193	0.000434664	0.953802	-	0.000296511	0.000196129	0.000161998	0.000233812	0.000197627	0.000294214	0.000266756	0.000251354	7.36963e-05	0.000207201	0.000280456	0.000209893	0.000248817	0.000167005	0.00023901	0.000153234	0.000214231	0.000292336	8.58008e-05	0.000235919	0.000284552	0.000163425	0.000208085	0.000253901	0.000210968	0.000173266
K03644	0.506721	lipA	lipoic acid synthetase	EC:2.8.1.8	ko00785	Metabolism; Metabolism of cofactors and vitamins; Lipoic acid metabolism	0.000228363	0.000205732	0.000434095	0.900902	-	0.00025533	0.000126265	0.000228971	0.00027221	0.000253652	0.000255838	0.000272747	0.000255624	0.000110135	0.000337682	0.000211029	0.000160871	0.000239943	0.000120985	0.000237802	0.000109636	0.000180448	0.000261905	6.70997e-05	0.000298765	0.000185927	0.000198202	0.000265105	0.000302972	0.000268754	0.000151988
K07738	0.312321	nrdR	transcriptional repressor NrdR	-	-	-	0.000236858	0.000196855	0.000433714	0.83111	-	0.000277797	0.000166065	0.000191594	0.000321307	0.000228971	0.000324074	0.000359668	0.000178592	0.000101096	0.000317784	0.000159784	0.000215569	0.000250141	0.000155578	0.000241844	0.000100179	0.000183799	0.000229909	8.54696e-05	0.000254188	0.000238798	0.000158451	0.000221573	0.000242335	0.000259524	0.000189737
K00528	0.623605	fpr	ferredoxin--NADP+ reductase	EC:1.18.1.2	-	-	0.000218919	0.000214642	0.000433561	0.98046	-	0.000235301	8.91764e-05	0.000267203	0.000254635	0.000220578	0.000151086	0.000450757	0.00015124	0.000115098	0.000333316	0.000152366	0.000206276	0.000251182	0.00013245	0.000277196	0.000152887	0.000228698	0.000270889	8.93566e-05	0.000271327	0.000187725	0.000190016	0.000243999	0.000279975	0.000281446	0.000163122
K01878	0.58336	glyQ	glycyl-tRNA synthetase alpha chain	EC:6.1.1.14	ko00970	Genetic Information Processing; Translation; Aminoacyl-tRNA biosynthesis	0.000225039	0.000206523	0.000431562	0.917721	-	0.000239109	0.000126053	0.000240035	0.000302511	0.000270924	0.000215237	0.000269967	0.000195518	0.000118241	0.00038777	0.000142309	0.000192792	0.000268748	0.000111551	0.000249462	9.36076e-05	0.000176916	0.000232616	0.000128019	0.000347422	0.000195881	0.000170808	0.000250475	0.000252769	0.000248485	0.000220282
K03744	0.140955	lemA	-	-	-	-	0.000234547	0.000196553	0.0004311	0.83801	-	0.000284416	0.000257826	0.000242181	0.000212234	0.000271453	0.000356225	0.000198688	0.000287438	7.62262e-05	0.000207747	0.000244334	0.000175799	0.000363205	0.000133452	0.000212878	0.00015477	0.000152712	0.000238661	9.56935e-05	0.00024493	0.000185901	0.000133552	0.000161392	0.000281489	0.000150648	0.000159709
K06177	0.506721	rluA	tRNA pseudouridine32 synthase / 23S rRNA pseudouridine746 synthase	EC:5.4.99.28 5.4.99.29	-	-	0.000228254	0.000202646	0.000430901	0.887808	-	0.000241497	0.000103698	0.000217448	0.00029921	0.000282572	0.000227597	0.000265795	0.000263325	0.00013407	0.000380766	0.000164158	0.000158917	0.000227835	8.13244e-05	0.000252163	0.000105728	0.000188322	0.000225263	9.76147e-05	0.00035022	0.000167121	0.000170911	0.000257802	0.000307447	0.000222229	0.000202219
K18929	0.707454	lldF	-	-	-	-	0.00022956	0.000200254	0.000429814	0.87234	-	0.000256216	0.000117324	0.000172613	0.000234729	0.000255978	0.000191334	0.000446728	0.000214589	8.16589e-05	0.000298094	0.000215999	0.000269457	0.000178123	0.000128111	0.000183544	8.65193e-05	0.000187938	0.000304206	7.22229e-05	0.000266741	0.000259714	0.000128235	0.000307558	0.00030014	0.000231136	0.000189501
K03630	0.193931	radC	-	-	-	-	0.000236026	0.000193375	0.000429402	0.819295	-	0.000243748	0.000201796	0.000242923	0.000253176	0.000274814	0.000374616	0.00025651	0.00028581	8.6607e-05	0.000190516	0.000227552	0.00019425	0.000268437	0.000128946	0.000231147	0.000134732	0.000161372	0.000259661	8.92172e-05	0.000292255	0.000231054	0.000142598	0.000177946	0.000203135	0.000211701	0.000198953
K15923	0.0782522	AXY8, FUC95A, afcA	alpha-L-fucosidase 2	EC:3.2.1.51	ko00511	Metabolism; Glycan biosynthesis and metabolism; Other glycan degradation	0.000245209	0.000183166	0.000428375	0.746982	-	0.000437063	0.00023167	0.000194283	0.000227658	0.000171474	0.000401906	0.000177871	0.000324985	7.3597e-05	0.000193636	0.000315046	0.000193316	0.000224257	0.000142876	0.000226148	0.000172046	0.000247625	0.000231482	0.000116584	0.000178805	0.000186249	0.000176705	0.000151806	0.000143414	0.000172801	0.000146174
K00278	0.470486	nadB	L-aspartate oxidase	EC:1.4.3.16	ko00250|ko00760	Metabolism; Amino acid metabolism; Alanine, aspartate and glutamate metabolism|Metabolism; Metabolism of cofactors and vitamins; Nicotinate and nicotinamide metabolism	0.000228395	0.00019905	0.000427445	0.871514	-	0.000211294	7.85532e-05	0.000346833	0.000319379	0.00025622	0.000168493	0.000280045	0.000195028	0.000207356	0.000370817	0.000143107	0.000163619	0.000212367	8.46513e-05	0.000195219	9.56273e-05	0.000203097	0.000188281	0.000109095	0.0003425	0.000153215	0.000191794	0.000351884	0.000260865	0.000259557	0.000238355
K04083	0.795012	hslO	molecular chaperone Hsp33	-	-	-	0.000214711	0.000212226	0.000426937	0.988427	-	0.000206174	0.000125531	0.000194755	0.000317687	0.00027364	0.000217252	0.000219023	0.000205308	0.000133808	0.000341573	0.000130927	0.000210854	0.000324108	0.000135468	0.000261794	0.000107598	0.000220543	0.000227423	0.000162895	0.000279256	0.000205561	0.00017351	0.000208905	0.000239653	0.000291925	0.000197427
K02897	0.140955	RP-L25, rplY	large subunit ribosomal protein L25	-	ko03010	Genetic Information Processing; Translation; Ribosome	0.000233211	0.000193639	0.00042685	0.830318	-	0.000282367	0.000191367	0.000224694	0.000243032	0.000246296	0.000264029	0.000316646	0.000258437	0.00010105	0.000267146	0.00022483	0.000178634	0.000203636	0.00012286	0.000218726	0.000142359	0.000189476	0.000272739	5.5396e-05	0.000282591	0.000198923	0.000165219	0.000209603	0.000262142	0.000245576	0.000172107
K01081	0.54437	E3.1.3.5	5'-nucleotidase	EC:3.1.3.5	ko00240|ko00230|ko00760	Metabolism; Nucleotide metabolism; Pyrimidine metabolism|Metabolism; Nucleotide metabolism; Purine metabolism|Metabolism; Metabolism of cofactors and vitamins; Nicotinate and nicotinamide metabolism	0.000225831	0.000200603	0.000426434	0.888288	-	0.000330259	0.000158964	0.000194442	0.000163081	0.000239591	0.000290776	0.000366851	0.000218474	6.85968e-05	0.00016786	0.000278103	0.000232975	0.000236954	0.000172678	0.000237557	0.000124508	0.000180961	0.000287225	6.62032e-05	0.00022497	0.000302525	0.000165506	0.000186656	0.000221494	0.000195748	0.000184236
K01322	0.930987	E3.4.21.26, PREP	prolyl oligopeptidase	EC:3.4.21.26	-	-	0.00022709	0.000199136	0.000426226	0.876906	-	0.000203893	8.79655e-05	0.000232493	0.000279796	0.000240274	0.000192089	0.00046355	0.000191886	0.000161643	0.000399283	0.000120461	0.000151744	0.000236419	7.37892e-05	0.000211739	9.99146e-05	0.000205965	0.000261064	8.53355e-05	0.000305921	0.000164313	0.000177901	0.000281858	0.000285418	0.000292021	0.00022567
K03750	0.97697	moeA	molybdopterin molybdotransferase	EC:2.10.1.1	-	-	0.000217503	0.000208617	0.00042612	0.959148	-	0.000229658	0.00011757	0.000197393	0.00018561	0.00020463	0.000169831	0.000438316	0.00016478	0.000110875	0.000283256	0.000220301	0.000287809	0.000217768	0.000160889	0.000239307	0.000110943	0.000135382	0.000317285	4.31163e-05	0.000290873	0.000267891	0.000173483	0.000200682	0.000345785	0.000274874	0.000221716
K14155	0.193931	patB, malY	cystathione beta-lyase	EC:4.4.1.8	ko00270|ko01230|ko00450	Metabolism; Amino acid metabolism; Cysteine and methionine metabolism|Metabolism; Overview; Biosynthesis of amino acids|Metabolism; Metabolism of other amino acids; Selenocompound metabolism	0.000231834	0.00019423	0.000426064	0.837799	-	0.000228781	0.000221842	0.000213893	0.000190984	0.000204298	0.000300598	0.000342975	0.000268757	5.62115e-05	0.000101936	0.000356298	0.000295435	0.000290398	0.000204732	0.000197522	0.000116185	0.000177363	0.000312211	7.00014e-05	0.000190359	0.00035622	0.000137135	0.000121262	0.000157377	0.000245903	0.000230614
K00567	0.623605	ogt, MGMT	methylated-DNA-[protein]-cysteine S-methyltransferase	EC:2.1.1.63	-	-	0.000219169	0.0002057	0.000424868	0.938545	-	0.00025686	0.000171145	0.00020592	0.000251881	0.000232107	0.00026725	0.00029821	0.000222014	7.98787e-05	0.000235228	0.000219478	0.000190052	0.000252784	0.000145934	0.000212055	0.000152889	0.000178967	0.000267522	0.000128597	0.000259191	0.000257448	0.000147575	0.000205417	0.000260014	0.000278199	0.000198293
K00616	0.930987	E2.2.1.2, talA, talB	transaldolase	EC:2.2.1.2	ko00030|ko01200|ko01230	Metabolism; Carbohydrate metabolism; Pentose phosphate pathway|Metabolism; Overview; Carbon metabolism|Metabolism; Overview; Biosynthesis of amino acids	0.000216208	0.000207558	0.000423766	0.959994	-	0.000246103	0.000110659	0.000225052	0.000247368	0.00025951	0.000175825	0.000285321	0.000178183	0.000151809	0.000385455	0.000152063	0.000177142	0.000241859	0.000130236	0.000219011	0.000104031	0.000190753	0.000255764	8.795e-05	0.000290174	0.000189073	0.000194305	0.000242107	0.000345431	0.000269448	0.00019081
K01770	0.126022	ispF	2-C-methyl-D-erythritol 2,4-cyclodiphosphate synthase	EC:4.6.1.12	ko00900	Metabolism; Metabolism of terpenoids and polyketides; Terpenoid backbone biosynthesis	0.00023789	0.00018564	0.00042353	0.780361	-	0.000258411	0.000162464	0.000203616	0.000232902	0.000263181	0.00026155	0.000287365	0.000305293	0.000107766	0.00030621	0.00026067	0.00020525	0.000150331	9.96258e-05	0.000185721	9.30521e-05	0.000183981	0.000268253	5.94313e-05	0.000290266	0.000220333	0.000127247	0.000305841	0.000243597	0.000267295	0.000196962
K00058	0.060602	serA, PHGDH	D-3-phosphoglycerate dehydrogenase	EC:1.1.1.95	ko00680|ko01200|ko00260|ko01230	Metabolism; Energy metabolism; Methane metabolism|Metabolism; Overview; Carbon metabolism|Metabolism; Amino acid metabolism; Glycine, serine and threonine metabolism|Metabolism; Overview; Biosynthesis of amino acids	0.000238053	0.000185279	0.000423331	0.77831	-	0.000240626	0.000186468	0.00021614	0.000172403	0.000313042	0.000305224	0.000274753	0.00026452	8.90975e-05	0.000244015	0.000338304	0.00021204	0.00023669	0.000123575	0.000158426	0.000177275	0.000155069	0.000248563	3.96921e-05	0.000213881	0.000295093	0.000161187	0.000189616	0.000224278	0.000232129	0.000203217
K01814	0.58336	hisA	phosphoribosylformimino-5-aminoimidazole carboxamide ribotide isomerase	EC:5.3.1.16	ko01230|ko00340	Metabolism; Overview; Biosynthesis of amino acids|Metabolism; Amino acid metabolism; Histidine metabolism	0.000226511	0.000196051	0.000422562	0.865524	-	0.000226584	9.65641e-05	0.000227602	0.000286901	0.000271223	0.000197688	0.000355161	0.000170293	0.000131752	0.000367375	0.000144755	0.000242233	0.000260012	0.000104542	0.000243574	7.30476e-05	0.00015895	0.000252823	6.45402e-05	0.000300876	0.000197498	0.00016617	0.000238946	0.000291629	0.000239403	0.000195111
K13788	0.885234	pta	phosphate acetyltransferase	EC:2.3.1.8	ko00620|ko01200|ko00640|ko00680|ko00720|ko00430	Metabolism; Carbohydrate metabolism; Pyruvate metabolism|Metabolism; Overview; Carbon metabolism|Metabolism; Carbohydrate metabolism; Propanoate metabolism|Metabolism; Energy metabolism; Methane metabolism|Metabolism; Energy metabolism; Carbon fixation pathways in prokaryotes|Metabolism; Metabolism of other amino acids; Taurine and hypotaurine metabolism	0.000216597	0.000205942	0.000422539	0.950806	-	0.000224727	8.8443e-05	0.00017023	0.000286776	0.000254557	0.000154289	0.000389923	0.000184101	0.000101198	0.000423739	0.000138595	0.000182588	0.000213875	0.000107083	0.000244754	9.18648e-05	0.000172107	0.000263377	7.98902e-05	0.000320824	0.000159238	0.000147745	0.000271311	0.000399235	0.000274472	0.000162388
K00342	0.0350891	nuoM	NADH-quinone oxidoreductase subunit M	EC:1.6.5.3	ko00190	Metabolism; Energy metabolism; Oxidative phosphorylation	0.000240967	0.000181411	0.000422378	0.752842	-	0.000261156	0.000158803	0.000235092	0.000262471	0.000252922	0.000247721	0.000349358	0.000288105	0.000112123	0.00029549	0.000236306	0.000192062	0.000219774	0.000119902	0.000188529	7.22873e-05	0.00014971	0.000253445	7.2928e-05	0.000294018	0.000218728	0.000161451	0.000199583	0.000226573	0.000234498	0.000189872
K02904	0.506721	RP-L29, rpmC	large subunit ribosomal protein L29	-	ko03010	Genetic Information Processing; Translation; Ribosome	0.000224049	0.000197649	0.000421698	0.882172	-	0.000287081	0.000226009	0.000229993	0.000269943	0.000206711	0.000281583	0.000223406	0.000233753	0.000103472	0.000244123	0.000200459	0.000182049	0.000243804	0.000108913	0.000231001	0.000126809	0.000150333	0.000255618	7.23932e-05	0.000249924	0.000263984	0.000175428	0.000218665	0.000274918	0.000238608	0.000148174
K03319	0.54437	TC.DASS	-	-	-	-	0.000226354	0.000195326	0.00042168	0.86292	-	0.000207488	0.000119187	0.000205058	0.000243803	0.00022067	0.00022393	0.000270525	0.000211978	0.000107585	0.000451378	0.000173144	0.000281507	0.000240756	9.2445e-05	0.000181219	4.12097e-05	0.000173172	0.000253187	6.93599e-05	0.000263352	0.000210637	0.000157132	0.000319547	0.000341892	0.000226498	0.000213943
K03743	0.402504	pncC	nicotinamide-nucleotide amidase	EC:3.5.1.42	ko00760	Metabolism; Metabolism of cofactors and vitamins; Nicotinate and nicotinamide metabolism	0.000223553	0.000196792	0.000420344	0.880294	-	0.00026706	0.000130933	0.000230489	0.000258014	0.000219086	0.000199587	0.000307994	0.000221656	0.000123903	0.000348987	0.000200053	0.00017487	0.000176274	8.07184e-05	0.000198224	7.73563e-05	0.000179287	0.00025617	6.5488e-05	0.000345179	0.000224028	0.000166187	0.000292985	0.000299606	0.000299538	0.000208115
K00147	0.83986	proA	glutamate-5-semialdehyde dehydrogenase	EC:1.2.1.41	ko00330|ko00332|ko01230	Metabolism; Amino acid metabolism; Arginine and proline metabolism|Metabolism; Biosynthesis of other secondary metabolites; Carbapenem biosynthesis|Metabolism; Overview; Biosynthesis of amino acids	0.000212479	0.000207187	0.000419667	0.975093	-	0.000202631	0.000114078	0.000195242	0.000213876	0.000261922	0.000202907	0.000342109	0.000186314	9.12179e-05	0.000325246	0.000195454	0.000218754	0.000276135	0.00013028	0.00021927	0.000114631	0.000173692	0.000265831	0.000119346	0.000256155	0.000254838	0.000155809	0.000243282	0.000276976	0.000265723	0.000214967
K07494	0.930987	K07494	-	-	-	-	0.000197406	0.000221452	0.000418858	1.12181	+	0.000210114	5.90145e-05	0.000513352	0.000347262	0.000181809	9.85075e-05	0.000228204	9.41339e-05	0.000214121	0.000261839	3.0809e-05	0.000129705	0.000807565	2.27651e-05	0.000305985	0.000133544	0.000141225	0.000232839	3.6988e-05	0.00021226	0.000133747	0.000445943	2.5991e-05	0.000158574	0.000141883	0.000234141
K15581	0.795012	oppB	oligopeptide transport system permease protein	-	ko01501|ko02010	Human Diseases; Drug resistance; beta-Lactam resistance|Environmental Information Processing; Membrane transport; ABC transporters	0.0002057	0.000212992	0.000418692	1.03545	+	0.000214824	0.000130783	0.000182071	0.000269693	0.000195275	0.000239258	0.000320385	0.000170374	7.61127e-05	0.000276328	0.000162631	0.000230667	0.000302323	0.000140161	0.000257469	0.000103992	0.000173191	0.000253487	0.000114495	0.00026276	0.000257919	0.000177665	0.000255905	0.000256534	0.000232221	0.000218633
K00606	0.193931	panB	3-methyl-2-oxobutanoate hydroxymethyltransferase	EC:2.1.2.11	ko00770	Metabolism; Metabolism of cofactors and vitamins; Pantothenate and CoA biosynthesis	0.000233023	0.000185152	0.000418176	0.794565	-	0.000297935	0.000141148	0.000188455	0.000293331	0.000228173	0.000259792	0.000323923	0.000256673	8.46963e-05	0.00036579	0.000214267	0.000142097	0.000147933	0.000113687	0.00021285	9.9407e-05	0.00019077	0.000242556	5.49592e-05	0.000299561	0.000165603	0.000131797	0.000284073	0.00027863	0.000255986	0.000135283
K06889	0.623605	K06889	-	-	-	-	0.000214988	0.000202841	0.000417829	0.943496	-	0.000274334	0.000197435	0.000180198	0.00019794	0.000201749	0.00031326	0.00015304	0.000267016	8.30079e-05	0.000193124	0.000305861	0.000212895	0.000314349	0.000140093	0.000196507	0.000182619	0.000193714	0.000277944	6.53971e-05	0.000239378	0.000216334	0.00017468	0.000191645	0.000241427	0.000217353	0.00017692
K06920	0.0998774	queC	7-cyano-7-deazaguanine synthase	EC:6.3.4.20	ko00790	Metabolism; Metabolism of cofactors and vitamins; Folate biosynthesis	0.000229307	0.000188255	0.000417562	0.820976	-	0.000261744	0.000155573	0.000240998	0.000252375	0.000248582	0.000277492	0.000247563	0.000251004	0.000110127	0.00028312	0.000215236	0.000207864	0.000249692	0.000106628	0.000173389	8.79496e-05	0.000185048	0.000266677	0.00011952	0.000264903	0.000195744	0.0001505	0.000220903	0.000238108	0.000185798	0.00018549
K06213	0.930987	mgtE	magnesium transporter	-	-	-	0.000216722	0.000200682	0.000417405	0.925989	-	0.0002591	0.00010353	0.000247851	0.000236603	0.000230198	0.000187001	0.00035291	0.000174869	0.000145762	0.000378071	0.000116155	0.000168619	0.000269552	0.000110333	0.000274418	0.00013426	0.000196373	0.000212378	7.89001e-05	0.000289206	0.000167441	0.000176636	0.000255736	0.000242957	0.000281779	0.000220684
K00931	0.97697	proB	glutamate 5-kinase	EC:2.7.2.11	ko00332|ko01230|ko00330	Metabolism; Biosynthesis of other secondary metabolites; Carbapenem biosynthesis|Metabolism; Overview; Biosynthesis of amino acids|Metabolism; Amino acid metabolism; Arginine and proline metabolism	0.000207629	0.000208625	0.000416254	1.0048	+	0.000171034	0.000116495	0.000209448	0.000224604	0.000244064	0.000197302	0.000320449	0.000165107	0.000116957	0.000311288	0.00017596	0.00023884	0.000292269	0.000112941	0.000209292	0.000114668	0.000186437	0.000236262	0.00014153	0.000263676	0.000237052	0.000186205	0.000215836	0.000307337	0.000261087	0.000209618
K06200	0.83986	cstA	-	-	-	-	0.000212119	0.000204008	0.000416127	0.961764	-	0.000182508	9.98978e-05	0.000218479	0.000217979	0.000263054	0.000204533	0.000237508	0.000202176	0.000105305	0.000347485	0.000188382	0.000278117	0.000272565	0.000127603	0.000184435	0.000136402	0.000172856	0.000248329	7.30206e-05	0.000308934	0.00023357	0.000173963	0.000245151	0.00027127	0.000259031	0.00025034
K07444	0.0404041	ypsC	putative N6-adenine-specific DNA methylase	EC:2.1.1.-	-	-	0.000226697	0.00018851	0.000415207	0.831551	-	0.000277156	0.000210138	0.000224382	0.000269248	0.000235574	0.00027184	0.000215094	0.000255343	0.000111644	0.000236159	0.000245446	0.000168341	0.000265825	0.000134835	0.000212278	0.00017648	0.00022413	0.000243559	9.60316e-05	0.000222878	0.000174454	0.000161748	0.000158853	0.000191049	0.00023468	0.00016588
K09015	0.506721	sufD	-	-	-	-	0.000219852	0.000194962	0.000414814	0.886788	-	0.000309042	0.00019185	0.000140258	0.000204737	0.000178844	0.000280487	0.000275555	0.000272107	6.18665e-05	0.000206158	0.000322269	0.000195051	0.000200645	0.000189309	0.000203714	0.000134214	0.000207316	0.000291356	8.37894e-05	0.000219864	0.000249389	0.000155784	0.000197447	0.000206719	0.000222169	0.000174996
K02963	0.285476	RP-S18, MRPS18, rpsR	small subunit ribosomal protein S18	-	ko03010	Genetic Information Processing; Translation; Ribosome	0.000224907	0.000189871	0.000414778	0.844222	-	0.000303367	0.000218271	0.000204567	0.000263511	0.00021367	0.00029723	0.000263704	0.000221581	7.07685e-05	0.000207853	0.000207039	0.000227319	0.000206348	0.0001456	0.000243659	9.49616e-05	0.000130963	0.000271323	8.31357e-05	0.000237584	0.000257201	0.000161315	0.000208251	0.000238114	0.000189973	0.000188378
K01420	0.623605	fnr	CRP/FNR family transcriptional regulator, anaerobic regulatory protein	-	-	-	0.000220628	0.000194004	0.000414632	0.879323	-	0.000233681	0.000154879	0.000241034	0.000227533	0.000247874	0.000225073	0.000328198	0.000183222	0.000110351	0.000301078	0.00016749	0.000227128	0.000231499	0.000123144	0.000250226	0.000113362	0.000155062	0.000261931	7.33442e-05	0.000280379	0.000229124	0.000159313	0.000208679	0.000241979	0.000227179	0.000168314
K06041	0.0885338	kdsD, kpsF	arabinose-5-phosphate isomerase	EC:5.3.1.13	-	-	0.000236179	0.000178197	0.000414376	0.754502	-	0.000230565	0.000156128	0.000216463	0.000244957	0.00027676	0.000277064	0.000251772	0.000262919	0.000139491	0.000366646	0.000220956	0.000190426	0.000226822	9.02599e-05	0.00013975	7.82911e-05	0.000148228	0.000243445	7.875e-05	0.00029837	0.00018215	0.000157771	0.000249019	0.000245514	0.000234366	0.000186545
K00691	0.795012	E2.4.1.8, mapA	maltose phosphorylase	EC:2.4.1.8	ko00500	Metabolism; Carbohydrate metabolism; Starch and sucrose metabolism	0.000220442	0.000193875	0.000414317	0.87948	-	0.000191024	6.92152e-05	0.000303018	0.000350579	0.000234987	0.000158867	0.000377528	0.000164441	0.000163276	0.000429765	7.60082e-05	0.000126599	0.000242133	7.77925e-05	0.000263544	6.27557e-05	0.000176326	0.000212526	0.000109175	0.000360006	0.000122892	0.000189165	0.000241091	0.00026909	0.000336745	0.000211181
K16898	0.470486	addA	ATP-dependent helicase/nuclease subunit A	EC:3.1.-.- 3.6.4.12	-	-	0.000195481	0.000218722	0.000414203	1.11889	+	0.000183035	0.000203404	0.000201907	0.000201391	0.000147008	0.000276256	0.00025018	0.00015239	2.60817e-05	0.000103971	0.000265392	0.000334757	0.000337347	0.000219039	0.000272585	0.000212804	0.000218526	0.000284858	0.000158819	0.000140443	0.000347003	0.000165536	0.000110413	0.000157294	0.000196504	0.000258942
K04078	0.0689643	groES, HSPE1	chaperonin GroES	-	-	-	0.000232597	0.000181369	0.000413966	0.779755	-	0.000297495	0.000185448	0.00021637	0.000246929	0.000246448	0.000336612	0.000304856	0.000224547	9.28179e-05	0.000223956	0.000207705	0.000207982	0.000236829	0.000137986	0.000245576	0.000119142	0.000143109	0.000276763	6.78411e-05	0.000222636	0.000218482	0.000138712	0.000172134	0.000197215	0.000184041	0.000148086
K02027	0.0689643	ABC.MS.S	multiple sugar transport system substrate-binding protein	-	-	-	0.000173837	0.000238948	0.000412786	1.37455	+	0.000160345	0.000136673	0.000206779	0.000129972	0.000132121	0.000204497	0.000279559	0.000139208	3.85278e-05	0.000137271	0.000328988	0.000192106	0.00033305	0.000300373	0.000235169	0.000229375	0.000195002	0.000336388	7.08481e-05	0.000226384	0.000413523	0.000184292	0.000110765	0.00023221	0.000326725	0.000155185
K03820	0.930987	lnt	apolipoprotein N-acyltransferase	EC:2.3.1.-	-	-	0.000214601	0.000198061	0.000412661	0.922925	-	0.000196769	0.000110916	0.000256446	0.000243185	0.000253983	0.000186599	0.000291388	0.000197364	0.000119622	0.00042017	0.000145965	0.000152805	0.000251001	9.57139e-05	0.000210771	0.000154959	0.00020534	0.000214962	7.58113e-05	0.000299594	0.000138537	0.000147924	0.000278852	0.000303262	0.00024503	0.000151006
K02795	0.053098	PTS-Man-EIIC, manY	PTS system, mannose-specific IIC component	-	ko00520|ko02060|ko00051	Metabolism; Carbohydrate metabolism; Amino sugar and nucleotide sugar metabolism|Environmental Information Processing; Membrane transport; Phosphotransferase system (PTS)|Metabolism; Carbohydrate metabolism; Fructose and mannose metabolism	0.000175405	0.000236983	0.000412388	1.35106	+	0.000167293	0.000104671	9.02853e-05	0.000242634	0.000144366	0.000206009	0.000196593	0.00015084	3.32815e-05	0.000274119	0.000239631	0.000255139	0.000315693	0.000245159	0.000319749	0.000137996	0.000249524	0.000284974	0.000184741	0.000186976	0.000255581	0.000168631	0.00019467	0.000300096	0.000185511	0.000218325
K07017	0.97697	K07017	-	-	-	-	0.000207937	0.000203822	0.000411758	0.980211	-	0.000209584	0.000106676	0.000192923	0.000284557	0.0002354	0.000212232	0.000273744	0.000165953	0.000133695	0.000386116	0.000124072	0.000170288	0.000269174	9.87751e-05	0.000254533	7.63613e-05	0.000159341	0.000228333	0.000136721	0.000372283	0.000138417	0.000176577	0.000239539	0.000295806	0.000238518	0.000170041
K01695	0.795012	trpA	tryptophan synthase alpha chain	EC:4.2.1.20	ko00400|ko01230|ko00260	Metabolism; Amino acid metabolism; Phenylalanine, tyrosine and tryptophan biosynthesis|Metabolism; Overview; Biosynthesis of amino acids|Metabolism; Amino acid metabolism; Glycine, serine and threonine metabolism	0.000207478	0.000201849	0.000409327	0.972874	-	0.000193177	0.000114033	0.000157589	0.000271405	0.000241657	0.000194842	0.000326288	0.000158056	8.5577e-05	0.000301292	0.000208791	0.000237025	0.000265963	0.000156734	0.000239548	9.18858e-05	0.000155511	0.000266876	9.5116e-05	0.000286271	0.000224944	0.000151766	0.000219794	0.000267782	0.000244403	0.000194003
K09816	0.060602	znuB	zinc transport system permease protein	-	ko02010	Environmental Information Processing; Membrane transport; ABC transporters	0.000223629	0.000185686	0.000409315	0.830332	-	0.00026198	0.000207101	0.000186299	0.000217539	0.000207826	0.000286196	0.000283125	0.000255608	6.13855e-05	0.000182019	0.00028378	0.000250686	0.000228811	0.000178058	0.00018803	0.000137478	0.000186495	0.000244382	9.9178e-05	0.00018426	0.000297444	0.000139038	0.000159967	0.000185094	0.000199074	0.000198625
K01269	0.370844	E3.4.11.-	aminopeptidase	EC:3.4.11.-	-	-	0.00019275	0.000216399	0.000409149	1.12269	+	0.000177748	0.000164395	0.000197797	0.000237259	0.000169862	0.000258455	0.000241766	0.000174466	5.27197e-05	0.000146806	0.000238504	0.000253222	0.000331271	0.000228669	0.000261662	0.000202573	0.000243787	0.000259678	0.000181667	0.000167626	0.000322638	0.000169882	7.34192e-05	0.000153919	0.000189862	0.000221625
K03442	0.112351	mscS	small conductance mechanosensitive channel	-	-	-	0.000227546	0.000179687	0.000407233	0.789675	-	0.000283944	0.000156802	0.000209759	0.00027667	0.000218327	0.00030618	0.000311015	0.0002209	9.42304e-05	0.000324649	0.000150007	0.000178068	0.000233813	0.000124767	0.000225455	0.000130116	0.000213464	0.000206675	0.000101894	0.000259965	0.000180467	0.00016537	0.000149737	0.000164527	0.000267231	0.000173899
K01619	0.0689643	deoC, DERA	deoxyribose-phosphate aldolase	EC:4.1.2.4	ko00030	Metabolism; Carbohydrate metabolism; Pentose phosphate pathway	0.000228985	0.000177593	0.000406578	0.775564	-	0.000306698	0.000202786	0.000173799	0.000184317	0.000226162	0.000310208	0.000284694	0.000277637	7.91684e-05	0.000173025	0.000310514	0.000218809	0.00019963	0.000140624	0.000186953	0.000129819	0.000186022	0.00023736	8.61377e-05	0.00020168	0.000261767	0.000130087	0.000167796	0.000203236	0.000212066	0.000184884
K01893	0.0782522	NARS, asnS	asparaginyl-tRNA synthetase	EC:6.1.1.22	ko00970	Genetic Information Processing; Translation; Aminoacyl-tRNA biosynthesis	0.000224218	0.000181822	0.00040604	0.810912	-	0.000286041	0.000250586	0.000225344	0.000215306	0.000243546	0.000336232	0.000153197	0.000301022	6.68338e-05	0.000162169	0.000283257	0.000167087	0.000230329	0.000149506	0.000210561	0.000190032	0.000202436	0.00020855	9.83249e-05	0.000182008	0.000213829	0.000144805	0.000181707	0.000169771	0.000187286	0.000155469
K03978	0.0463866	engB	-	-	-	-	0.000224372	0.000181594	0.000405966	0.809345	-	0.000271137	0.000203823	0.000250662	0.00025472	0.000247466	0.000298101	0.000201738	0.000239089	9.81843e-05	0.000246036	0.000202565	0.000178942	0.000271963	0.000110591	0.00021402	0.000132026	0.00017015	0.000217287	9.09661e-05	0.000245792	0.000201079	0.000152226	0.000181262	0.000191768	0.000200682	0.000163019
K02968	0.0463866	RP-S20, rpsT	small subunit ribosomal protein S20	-	ko03010	Genetic Information Processing; Translation; Ribosome	0.000224732	0.000181084	0.000405816	0.805779	-	0.000304817	0.000236266	0.000229201	0.000214743	0.000222474	0.000283785	0.000265304	0.000261597	8.64604e-05	0.000171544	0.000231748	0.000188844	0.000216174	0.000126818	0.000205825	0.00011748	0.000145394	0.000249274	8.86907e-05	0.000208638	0.000256734	0.000162825	0.000204042	0.000191116	0.000160465	0.000150844
[truncated: 5,727 more rows]

## Sheet: Trend_KOs
KO ID	Trend		KO ID	Trend
K14570	+		K07771	-
K03493	+		K05937	-
K05351	+		K06063	-
K07222	+		K01493	-
K13749	+		K11048	-
K08622	+		K05834	-
K15973	+		K14826	-
K01608	+		K01083	-
K03670	+		K08679	-
K16870	+		K13051	-
K11169	+		K13421	-
K14659	+		K18924	-
K02362	+		K00224	-
K05565	+		K01453	-
K02771	+		K02454	-
[truncated: 471 more rows]
